# Supplementary material for: Hexakis(2-amino­pyridinium) di-μ6-oxido-tetra-μ3-oxido-tetra­deca-μ2-oxido-octa­oxidodeca­vanadium(V) dihydrate
Source: Acta Crystallogr Sect E Struct Rep Online. 2009 Feb 13;65(Pt 3):m267–8. doi: 10.1107/S1600536809004334 (PMC2968550; doi:10.1107/S1600536809004334)
Supplement: Supplementary file 1 [file e-65-0m267-sup1.cif]

##############################################################################
###                                                                        ###
###        Electronic paper (Acta Crystallographica Section E)             ###
###                                                                        ###
##############################################################################
#                                                                            #
# This CIF contains the data in a paper accepted for publication in Acta     #
# Crystallographica Section E. It conforms to the requirements of Notes      #
# for Authors for Section E, and has been peer reviewed under the auspices   #
# of the IUCr Commission on Journals.                                        #
#                                                                            #
# Full details of the Crystallographic Information File format               #
# are given in the paper "The Crystallographic Information File (CIF):       #
# a New Standard Archive File for Crystallography" by S. R. Hall, F. H.      #
# Allen and I. D. Brown [Acta Cryst. (1991), A47, 655-685].                  #
#                                                                            #
# The current version of the core CIF dictionary is obtainable from          #
# ftp://ftp.iucr.org/pub/cif_core.dic. The current version number is 2.4.    #
#                                                                            #
# Software is freely available for graphical display of the structure(s) in  #
# this CIF.  For information consult the CIF home page http://www.iucr.org/  #
# cif/home.html                                                              #
#                                                                            #
# This file may be used for bona fide research purposes within the           #
# scientific community so long as proper attribution is given to the journal # 
# article from which it was obtained.                                        #
#                                                                            #
##############################################################################
                                             
data_I
_audit_creation_method     SHELXL-97
_chemical_name_systematic
;
Hexakis(2-aminopyridinium) di-\m~6~-oxido-tetra-\m~3~-oxido-
tetradeca-\m~2~-oxido-octaoxidodecavanadium(V) dihydrate
;
_chemical_name_common     ?
_chemical_formula_moiety     '6(C5 H7 N2 +), O28 V10 6-, 2(H2 O)'
_chemical_formula_sum     'C30 H46 N12 O30 V10'
_chemical_formula_iupac     '(C5 H7 N2)6 [V10 O28], 2H2 O'
_chemical_formula_weight     1564.19
_chemical_melting_point     ?
_symmetry_cell_setting     'Monoclinic'
_symmetry_space_group_name_H-M     'P 21/c'
_symmetry_space_group_name_HALL     '-P 2ybc'
loop_
    _symmetry_equiv_pos_as_xyz
    'x, y, z'
    '-x, y+1/2, -z+1/2'
    '-x, -y, -z'
    'x, -y-1/2, z-1/2'
_cell_length_a     9.840(3)
_cell_length_b     18.180(6)
_cell_length_c     14.299(5)
_cell_angle_alpha     90.00
_cell_angle_beta     97.416(4)
_cell_angle_gamma     90.00
_cell_volume     2536.6(14)
_cell_formula_units_Z     2
_cell_measurement_reflns_used     3889
_cell_measurement_theta_min     2.24
_cell_measurement_theta_max     27.04
_cell_measurement_temperature     298(2)
_exptl_crystal_description     'block'
_exptl_crystal_colour     'yellow'
_exptl_crystal_size_max     0.40
_exptl_crystal_size_mid     0.20
_exptl_crystal_size_min     0.20
_exptl_crystal_density_diffrn     2.048
_exptl_crystal_density_meas     ?
_exptl_crystal_density_method     'not measured'
_exptl_crystal_F_000     1560
_exptl_absorpt_coefficient_mu     1.860
_exptl_absorpt_correction_type     multi-scan
_exptl_absorpt_process_details     '(SADABS; Bruker, 2000)'
_exptl_absorpt_correction_T_min     0.523
_exptl_absorpt_correction_T_max     0.707
_exptl_special_details
;
;
_diffrn_ambient_temperature     298(2)
_diffrn_radiation_type     MoK\a
_diffrn_radiation_wavelength     0.71073
_diffrn_radiation_source     'fine-focus sealed tube'
_diffrn_radiation_monochromator     graphite
_diffrn_measurement_device_type     'Bruker SMART 1K CCD'
_diffrn_measurement_method     \w
_diffrn_detector_area_resol_mean     ?
_diffrn_reflns_number     9858
_diffrn_reflns_av_R_equivalents     0.0422
_diffrn_reflns_av_sigmaI/netI     0.0644
_diffrn_reflns_theta_min     2.87
_diffrn_reflns_theta_max     25.00
_diffrn_reflns_theta_full     25.00
_diffrn_measured_fraction_theta_max     0.969
_diffrn_measured_fraction_theta_full     0.969
_diffrn_reflns_limit_h_min     -11
_diffrn_reflns_limit_h_max     11
_diffrn_reflns_limit_k_min     -21
_diffrn_reflns_limit_k_max     18
_diffrn_reflns_limit_l_min     -16
_diffrn_reflns_limit_l_max     12
_diffrn_standards_number     0
_diffrn_standards_interval_count     ?
_diffrn_standards_interval_time     ?
_diffrn_standards_decay_%     ?
_refine_special_details
;
Refinement of <i>F</i>^2^ against ALL reflections. The weighted <i>R</i>-factor
<i>wR</i> and goodness of fit <i>S</i> are based on <i>F</i>^2^, conventional
<i>R</i>-factors <i>R</i> are based on <i>F</i>, with <i>F</i> set to zero for
negative <i>F</i>^2^. The threshold expression of <i>F</i>^2^ >
\s(<i>F</i>^2^) is used only for calculating <i>R</i>-factors(gt) <i>etc</i>.
and is not relevant to the choice of reflections for refinement.
<i>R</i>-factors based on <i>F</i>^2^ are statistically about twice as large
as those based on <i>F</i>, and <i>R</i>- factors based on ALL data will be
even larger.
;
_reflns_number_total     4341
_reflns_number_gt     3949
_reflns_threshold_expression     I>2\s(I)
_refine_ls_structure_factor_coef     Fsqd
_refine_ls_matrix_type     full
_refine_ls_R_factor_all     0.0831
_refine_ls_R_factor_gt     0.0740
_refine_ls_wR_factor_gt     0.1245
_refine_ls_wR_factor_ref     0.1280
_refine_ls_goodness_of_fit_ref     1.293
_refine_ls_restrained_S_all     1.293
_refine_ls_number_reflns     4341
_refine_ls_number_parameters     370
_refine_ls_number_restraints     0
_refine_ls_hydrogen_treatment     constr
_refine_ls_weighting_scheme     calc
_refine_ls_weighting_details
         'calc w=1/[\s^2^(Fo^2^)+(0.0095P)^2^+8.6635P] where P=(Fo^2^+2Fc^2^)/3'
_atom_sites_solution_hydrogens     geom
_atom_sites_solution_primary     direct
_atom_sites_solution_secondary     difmap
_refine_ls_shift/su_max     0.002
_refine_ls_shift/su_mean     0.000
_refine_diff_density_max     0.530
_refine_diff_density_min     -0.446
_refine_ls_extinction_method     none
_refine_ls_extinction_coef     ?
loop_
    _atom_type_symbol
    _atom_type_description
    _atom_type_scat_dispersion_real
    _atom_type_scat_dispersion_imag
    _atom_type_scat_source
    'C' 'C' 0.0033 0.0016
                         'International Tables Vol C Tables 4.2.6.8 and 6.1.1.4'
    'H' 'H' 0.0000 0.0000
                         'International Tables Vol C Tables 4.2.6.8 and 6.1.1.4'
    'N' 'N' 0.0061 0.0033
                         'International Tables Vol C Tables 4.2.6.8 and 6.1.1.4'
    'O' 'O' 0.0106 0.0060
                         'International Tables Vol C Tables 4.2.6.8 and 6.1.1.4'
    'V' 'V' 0.3005 0.5294
                         'International Tables Vol C Tables 4.2.6.8 and 6.1.1.4'
_computing_data_collection     'SMART (Bruker, 2000)'
_computing_cell_refinement     'SAINT (Bruker, 2000)'
_computing_data_reduction     'SAINT (Bruker, 2000)'
_computing_structure_solution     'SHELXS97 (Sheldrick, 2008)'
_computing_structure_refinement     'SHELXL97 (Sheldrick, 2008)'
_computing_molecular_graphics     'SHELXTL/PC (Sheldrick, 2008)'
_computing_publication_material     'SHELXTL/PC (Sheldrick, 2008)'
loop_
    _atom_site_type_symbol
    _atom_site_label
    _atom_site_fract_x
    _atom_site_fract_y
    _atom_site_fract_z
    _atom_site_U_iso_or_equiv
    _atom_site_adp_type
    _atom_site_calc_flag
    _atom_site_refinement_flags
    _atom_site_occupancy
    _atom_site_disorder_assembly
    _atom_site_disorder_group
    V V1 0.92911(10) 1.06195(6) 0.82727(7) 0.0219(3) Uani d . 1 . .
    V V2 0.93856(11) 0.85376(6) 0.99424(7) 0.0223(3) Uani d . 1 . .
    V V3 1.01726(11) 0.90023(6) 0.79935(8) 0.0261(3) Uani d . 1 . .
    V V4 0.84711(10) 1.01767(6) 1.02703(7) 0.0207(3) Uani d . 1 . .
    V V5 0.72947(11) 0.93367(6) 0.84923(8) 0.0248(3) Uani d . 1 . .
    O O1 0.9456(4) 0.9637(2) 0.9237(3) 0.0187(9) Uani d . 1 . .
    O O2 0.8818(4) 1.1018(2) 0.9486(3) 0.0200(9) Uani d . 1 . .
    O O3 0.7620(4) 1.0262(2) 0.7977(3) 0.0260(10) Uani d . 1 . .
    O O4 0.6972(4) 0.9938(2) 0.9652(3) 0.0257(10) Uani d . 1 . .
    O O5 1.1928(4) 0.9330(2) 0.8810(3) 0.0262(10) Uani d . 1 . .
    O O6 1.0166(4) 0.8267(2) 0.8929(3) 0.0258(10) Uani d . 1 . .
    O O7 0.9299(4) 1.1366(2) 0.7659(3) 0.0302(10) Uani d . 1 . .
    O O8 1.0138(4) 0.9970(2) 0.7546(3) 0.0244(10) Uani d . 1 . .
    O O9 0.9418(5) 0.7791(2) 1.0547(3) 0.0307(11) Uani d . 1 . .
    O O10 0.7627(4) 0.8570(2) 0.9357(3) 0.0263(10) Uani d . 1 . .
    O O11 1.0796(5) 0.8564(3) 0.7182(3) 0.0357(11) Uani d . 1 . .
    O O12 1.1132(4) 1.0743(2) 0.9091(3) 0.0196(9) Uani d . 1 . .
    O O13 0.5753(5) 0.9180(3) 0.8055(3) 0.0356(11) Uani d . 1 . .
    O O14 0.8326(4) 0.8887(2) 0.7676(3) 0.0257(10) Uani d . 1 . .
    N N1 0.4744(8) 0.6382(4) 0.4937(6) 0.075(3) Uani d . 1 . .
    H H1A 0.4151 0.6036 0.4825 0.090 Uiso d R 1 . .
    H H1B 0.5513 0.6357 0.4713 0.090 Uiso d R 1 . .
    N N2 0.3280(5) 0.6980(3) 0.5806(4) 0.0319(13) Uani d . 1 . .
    H H2A 0.2685 0.6638 0.5665 0.038 Uiso d R 1 . .
    N N3 0.8180(6) 0.7312(3) 0.7329(4) 0.0397(15) Uani d . 1 . .
    H H3A 0.8710 0.7189 0.6922 0.048 Uiso d R 1 . .
    H H3B 0.8259 0.7738 0.7591 0.048 Uiso d R 1 . .
    N N4 0.7146(5) 0.6182(3) 0.7122(4) 0.0301(13) Uani d . 1 . .
    H H4A 0.7710 0.6077 0.6730 0.036 Uiso d R 1 . .
    C C1 0.4480(7) 0.6944(4) 0.5460(5) 0.0361(17) Uani d . 1 . .
    C C2 0.5431(7) 0.7514(4) 0.5687(5) 0.0387(18) Uani d . 1 . .
    H H2 0.6274 0.7507 0.5459 0.046 Uiso d R 1 . .
    C C3 0.5103(8) 0.8073(4) 0.6245(6) 0.0442(19) Uani d . 1 . .
    H H3 0.5722 0.8456 0.6388 0.053 Uiso d R 1 . .
    C C4 0.3861(7) 0.8082(4) 0.6606(6) 0.0424(19) Uani d . 1 . .
    H H4 0.3651 0.8458 0.7003 0.051 Uiso calc R 1 . .
    C C5 0.2971(7) 0.7535(4) 0.6369(5) 0.0355(17) Uani d . 1 . .
    H H5 0.2127 0.7538 0.6597 0.043 Uiso calc R 1 . .
    C C6 0.7244(7) 0.6848(4) 0.7549(5) 0.0291(15) Uani d . 1 . .
    C C7 0.6326(7) 0.7000(4) 0.8184(5) 0.0418(19) Uani d . 1 . .
    H H7 0.6362 0.7453 0.8489 0.050 Uiso d R 1 . .
    C C8 0.5373(7) 0.6501(5) 0.8361(5) 0.045(2) Uani d . 1 . .
    H H8 0.4777 0.6604 0.8798 0.054 Uiso d R 1 . .
    C C9 0.5284(8) 0.5829(5) 0.7885(6) 0.048(2) Uani d . 1 . .
    H H9 0.4607 0.5490 0.7979 0.057 Uiso calc R 1 . .
    C C10 0.6201(7) 0.5680(4) 0.7286(5) 0.0387(18) Uani d . 1 . .
    H H10 0.6179 0.5226 0.6983 0.046 Uiso calc R 1 . .
    N N5 0.9609(7) 0.6459(4) 0.9265(5) 0.0518(18) Uani d . 1 . .
    H H5A 0.9958 0.6421 0.8746 0.062 Uiso d R 1 . .
    H H5B 0.9708 0.6859 0.9587 0.062 Uiso d R 1 . .
    N N6 0.8778(6) 0.5280(3) 0.9057(4) 0.0324(13) Uani d . 1 . .
    H H6 0.9138 0.5261 0.8540 0.039 Uiso d R 1 . .
    C C11 0.8923(7) 0.5903(4) 0.9568(5) 0.0301(15) Uani d . 1 . .
    C C12 0.8313(8) 0.5922(4) 1.0402(5) 0.0388(18) Uani d . 1 . .
    H H12 0.8382 0.6344 1.0773 0.047 Uiso calc R 1 . .
    C C13 0.7629(8) 0.5333(5) 1.0668(5) 0.049(2) Uani d . 1 . .
    H H13 0.7232 0.5351 1.1224 0.058 Uiso calc R 1 . .
    C C14 0.7509(9) 0.4700(5) 1.0124(6) 0.052(2) Uani d . 1 . .
    H H14 0.7034 0.4293 1.0305 0.062 Uiso calc R 1 . .
    C C15 0.8107(8) 0.4690(4) 0.9313(6) 0.046(2) Uani d . 1 . .
    H H15 0.8048 0.4270 0.8939 0.055 Uiso calc R 1 . .
    O O15 0.2400(7) 0.7219(4) 0.8838(5) 0.083(2) Uani d . 1 . .
    H H15A 0.1820 0.7567 0.8795 0.125 Uiso d R 1 . .
    H H15B 0.1917 0.6976 0.8409 0.125 Uiso d R 1 . .
loop_
    _atom_site_aniso_label
    _atom_site_aniso_U_11
    _atom_site_aniso_U_22
    _atom_site_aniso_U_33
    _atom_site_aniso_U_12
    _atom_site_aniso_U_13
    _atom_site_aniso_U_23
    V1 0.0254(6) 0.0199(6) 0.0200(6) -0.0005(4) 0.0013(4) 0.0038(4)
    V2 0.0268(6) 0.0164(5) 0.0237(6) -0.0012(4) 0.0038(5) 0.0001(4)
    V3 0.0308(6) 0.0240(6) 0.0242(6) -0.0007(5) 0.0068(5) -0.0047(5)
    V4 0.0211(5) 0.0193(5) 0.0223(6) 0.0022(4) 0.0047(4) 0.0013(4)
    V5 0.0229(6) 0.0272(6) 0.0238(6) -0.0033(5) 0.0008(5) -0.0018(5)
    O1 0.019(2) 0.018(2) 0.020(2) -0.0005(16) 0.0022(17) 0.0005(17)
    O2 0.022(2) 0.018(2) 0.021(2) 0.0030(17) 0.0057(17) 0.0021(17)
    O3 0.025(2) 0.028(2) 0.024(2) 0.0028(18) -0.0015(19) 0.0031(19)
    O4 0.019(2) 0.028(2) 0.031(3) 0.0003(18) 0.0050(18) 0.0031(19)
    O5 0.023(2) 0.027(2) 0.030(3) 0.0042(18) 0.0085(19) -0.0017(19)
    O6 0.034(2) 0.016(2) 0.029(3) 0.0033(18) 0.008(2) -0.0041(18)
    O7 0.032(2) 0.029(3) 0.030(3) -0.001(2) 0.003(2) 0.008(2)
    O8 0.032(2) 0.024(2) 0.018(2) -0.0013(19) 0.0040(18) -0.0012(18)
    O9 0.044(3) 0.022(2) 0.027(3) -0.005(2) 0.006(2) 0.0011(19)
    O10 0.030(2) 0.022(2) 0.028(3) -0.0047(19) 0.0069(19) -0.0013(19)
    O11 0.048(3) 0.033(3) 0.028(3) -0.001(2) 0.014(2) -0.005(2)
    O12 0.024(2) 0.017(2) 0.019(2) -0.0020(17) 0.0035(17) 0.0010(17)
    O13 0.031(3) 0.040(3) 0.033(3) 0.000(2) -0.006(2) -0.003(2)
    O14 0.032(2) 0.021(2) 0.023(2) -0.0006(19) 0.0014(19) -0.0029(18)
    N1 0.053(4) 0.072(6) 0.109(7) -0.026(4) 0.043(4) -0.056(5)
    N2 0.026(3) 0.032(3) 0.038(4) -0.011(2) 0.005(3) -0.013(3)
    N3 0.040(3) 0.034(3) 0.047(4) -0.002(3) 0.013(3) -0.013(3)
    N4 0.025(3) 0.036(3) 0.032(3) 0.002(2) 0.011(2) -0.002(3)
    C1 0.033(4) 0.040(4) 0.037(4) -0.005(3) 0.008(3) -0.009(3)
    C2 0.032(4) 0.049(5) 0.036(4) -0.018(3) 0.008(3) 0.002(4)
    C3 0.039(4) 0.033(4) 0.058(5) -0.017(3) -0.003(4) -0.001(4)
    C4 0.037(4) 0.031(4) 0.057(5) 0.001(3) 0.000(4) -0.012(4)
    C5 0.035(4) 0.031(4) 0.041(4) -0.002(3) 0.006(3) -0.002(3)
    C6 0.027(3) 0.033(4) 0.027(4) 0.005(3) -0.001(3) 0.000(3)
    C7 0.036(4) 0.048(5) 0.042(5) 0.012(4) 0.010(4) -0.014(4)
    C8 0.030(4) 0.067(6) 0.042(5) 0.001(4) 0.019(3) -0.010(4)
    C9 0.040(4) 0.049(5) 0.057(5) -0.013(4) 0.015(4) -0.010(4)
    C10 0.045(4) 0.032(4) 0.038(4) -0.008(3) 0.003(4) -0.014(3)
    N5 0.068(5) 0.035(4) 0.054(5) -0.001(3) 0.016(4) -0.005(3)
    N6 0.039(3) 0.037(3) 0.022(3) 0.008(3) 0.008(3) -0.008(3)
    C11 0.027(3) 0.037(4) 0.024(4) 0.011(3) -0.008(3) -0.005(3)
    C12 0.049(5) 0.044(5) 0.024(4) 0.016(4) 0.008(3) -0.006(3)
    C13 0.051(5) 0.066(6) 0.033(5) 0.007(4) 0.019(4) -0.001(4)
    C14 0.056(5) 0.051(5) 0.052(5) -0.009(4) 0.021(4) 0.003(4)
    C15 0.056(5) 0.036(4) 0.047(5) -0.004(4) 0.009(4) -0.014(4)
    O15 0.062(4) 0.098(6) 0.086(5) 0.022(4) -0.004(4) -0.013(4)
_geom_special_details
;
All e.s.d.'s (except the e.s.d. in the dihedral angle between two l.s. planes)
are estimated using the full covariance matrix. The cell e.s.d.'s are taken
into account individually in the estimation of e.s.d.'s in distances, angles
and torsion angles; correlations between e.s.d.'s in cell parameters are only
used when they are defined by crystal symmetry. An approximate (isotropic)
treatment of cell e.s.d.'s is used for estimating e.s.d.'s involving l.s.
planes.
;
loop_
    _geom_bond_atom_site_label_1
    _geom_bond_atom_site_label_2
    _geom_bond_site_symmetry_2
    _geom_bond_distance
    _geom_bond_publ_flag
    V1 O7 . 1.616(4) y
    V1 O3 . 1.767(4) y
    V1 O8 . 1.842(4) y
    V1 O2 . 1.991(4) y
    V1 O12 . 2.038(4) y
    V1 O1 . 2.250(4) y
    V2 O9 . 1.608(4) y
    V2 O6 . 1.794(4) y
    V2 O10 . 1.823(4) y
    V2 O12 3_777 2.015(4) y
    V2 O2 3_777 2.017(4) y
    V2 O1 . 2.243(4) y
    V3 O11 . 1.594(4) y
    V3 O14 . 1.827(4) y
    V3 O8 . 1.871(4) y
    V3 O6 . 1.891(4) y
    V3 O5 . 2.045(4) y
    V3 O1 . 2.305(4) y
    V4 O4 . 1.676(4) y
    V4 O5 3_777 1.680(4) y
    V4 O12 3_777 1.921(4) y
    V4 O2 . 1.953(4) y
    V4 O1 3_777 2.097(4) y
    V4 O1 . 2.111(4) y
    V5 O13 . 1.590(5) y
    V5 O14 . 1.835(4) y
    V5 O10 . 1.864(4) y
    V5 O3 . 1.881(4) y
    V5 O4 . 2.045(4) y
    V5 O1 . 2.318(4) y
    O1 V4 3_777 2.097(4) ?
    O2 V2 3_777 2.017(4) ?
    O5 V4 3_777 1.680(4) ?
    O12 V4 3_777 1.921(4) ?
    O12 V2 3_777 2.015(4) ?
    N1 C1 . 1.312(9) ?
    N1 H1A . 0.8599 ?
    N1 H1B . 0.8600 ?
    N2 C1 . 1.339(8) ?
    N2 C5 . 1.350(8) ?
    N2 H2A . 0.8600 ?
    N3 C6 . 1.316(9) ?
    N3 H3A . 0.8600 ?
    N3 H3B . 0.8599 ?
    N4 C10 . 1.345(9) ?
    N4 C6 . 1.353(8) ?
    N4 H4A . 0.8599 ?
    C1 C2 . 1.405(9) ?
    C2 C3 . 1.357(11) ?
    C2 H2 . 0.9299 ?
    C3 C4 . 1.387(11) ?
    C3 H3 . 0.9300 ?
    C4 C5 . 1.339(10) ?
    C4 H4 . 0.9300 ?
    C5 H5 . 0.9300 ?
    C6 C7 . 1.389(9) ?
    C7 C8 . 1.352(11) ?
    C7 H7 . 0.9300 ?
    C8 C9 . 1.396(11) ?
    C8 H8 . 0.9300 ?
    C9 C10 . 1.349(10) ?
    C9 H9 . 0.9300 ?
    C10 H10 . 0.9300 ?
    N5 C11 . 1.319(9) ?
    N5 H5A . 0.8600 ?
    N5 H5B . 0.8601 ?
    N6 C15 . 1.335(9) ?
    N6 C11 . 1.346(8) ?
    N6 H6 . 0.8600 ?
    C11 C12 . 1.403(9) ?
    C12 C13 . 1.346(11) ?
    C12 H12 . 0.9300 ?
    C13 C14 . 1.386(11) ?
    C13 H13 . 0.9300 ?
    C14 C15 . 1.366(11) ?
    C14 H14 . 0.9300 ?
    C15 H15 . 0.9300 ?
    O15 H15A . 0.8499 ?
    O15 H15B . 0.8496 ?
loop_
    _geom_angle_atom_site_label_1
    _geom_angle_atom_site_label_2
    _geom_angle_atom_site_label_3
    _geom_angle_site_symmetry_1
    _geom_angle_site_symmetry_3
    _geom_angle
    _geom_angle_publ_flag
    O7 V1 O3 . . 104.4(2) ?
    O7 V1 O8 . . 101.4(2) ?
    O3 V1 O8 . . 95.96(19) ?
    O7 V1 O2 . . 100.7(2) ?
    O3 V1 O2 . . 91.58(18) ?
    O8 V1 O2 . . 154.05(18) ?
    O7 V1 O12 . . 98.8(2) ?
    O3 V1 O12 . . 155.27(18) ?
    O8 V1 O12 . . 87.81(17) ?
    O2 V1 O12 . . 75.49(16) ?
    O7 V1 O1 . . 173.8(2) ?
    O3 V1 O1 . . 81.16(17) ?
    O8 V1 O1 . . 80.48(16) ?
    O2 V1 O1 . . 76.19(15) ?
    O12 V1 O1 . . 75.36(15) ?
    O9 V2 O6 . . 102.8(2) ?
    O9 V2 O10 . . 103.1(2) ?
    O6 V2 O10 . . 96.7(2) ?
    O9 V2 O12 . 3_777 99.71(19) ?
    O6 V2 O12 . 3_777 154.72(18) ?
    O10 V2 O12 . 3_777 89.15(18) ?
    O9 V2 O2 . 3_777 99.5(2) ?
    O6 V2 O2 . 3_777 89.59(18) ?
    O10 V2 O2 . 3_777 154.54(18) ?
    O12 V2 O2 3_777 3_777 75.43(16) ?
    O9 V2 O1 . . 173.9(2) ?
    O6 V2 O1 . . 80.77(17) ?
    O10 V2 O1 . . 81.23(16) ?
    O12 V2 O1 3_777 . 75.85(15) ?
    O2 V2 O1 3_777 . 75.47(15) ?
    O11 V3 O14 . . 103.0(2) ?
    O11 V3 O8 . . 102.3(2) ?
    O14 V3 O8 . . 92.79(19) ?
    O11 V3 O6 . . 101.5(2) ?
    O14 V3 O6 . . 90.05(19) ?
    O8 V3 O6 . . 154.81(18) ?
    O11 V3 O5 . . 100.7(2) ?
    O14 V3 O5 . . 156.20(18) ?
    O8 V3 O5 . . 84.18(18) ?
    O6 V3 O5 . . 83.21(18) ?
    O11 V3 O1 . . 175.1(2) ?
    O14 V3 O1 . . 81.71(16) ?
    O8 V3 O1 . . 78.46(16) ?
    O6 V3 O1 . . 77.20(16) ?
    O5 V3 O1 . . 74.55(15) ?
    O4 V4 O5 . 3_777 105.8(2) ?
    O4 V4 O12 . 3_777 97.83(19) ?
    O5 V4 O12 3_777 3_777 98.45(19) ?
    O4 V4 O2 . . 96.17(19) ?
    O5 V4 O2 3_777 . 96.12(19) ?
    O12 V4 O2 3_777 . 156.20(17) ?
    O4 V4 O1 . 3_777 166.03(18) ?
    O5 V4 O1 3_777 3_777 88.08(18) ?
    O12 V4 O1 3_777 3_777 81.50(16) ?
    O2 V4 O1 . 3_777 80.29(16) ?
    O4 V4 O1 . . 87.89(18) ?
    O5 V4 O1 3_777 . 166.22(19) ?
    O12 V4 O1 3_777 . 81.02(16) ?
    O2 V4 O1 . . 80.36(16) ?
    O1 V4 O1 3_777 . 78.21(17) ?
    O13 V5 O14 . . 104.4(2) ?
    O13 V5 O10 . . 101.8(2) ?
    O14 V5 O10 . . 91.43(19) ?
    O13 V5 O3 . . 102.0(2) ?
    O14 V5 O3 . . 90.73(19) ?
    O10 V5 O3 . . 154.79(19) ?
    O13 V5 O4 . . 100.0(2) ?
    O14 V5 O4 . . 155.60(18) ?
    O10 V5 O4 . . 83.94(18) ?
    O3 V5 O4 . . 83.79(18) ?
    O13 V5 O1 . . 174.4(2) ?
    O14 V5 O1 . . 81.21(17) ?
    O10 V5 O1 . . 78.41(16) ?
    O3 V5 O1 . . 77.12(16) ?
    O4 V5 O1 . . 74.39(15) ?
    V4 O1 V4 3_777 . 101.79(16) ?
    V4 O1 V2 3_777 . 94.50(15) ?
    V4 O1 V2 . . 93.22(15) ?
    V4 O1 V1 3_777 . 93.87(15) ?
    V4 O1 V1 . . 93.23(15) ?
    V2 O1 V1 . . 168.2(2) ?
    V4 O1 V3 3_777 . 87.65(14) ?
    V4 O1 V3 . . 170.6(2) ?
    V2 O1 V3 . . 86.07(14) ?
    V1 O1 V3 . . 85.95(14) ?
    V4 O1 V5 3_777 . 170.8(2) ?
    V4 O1 V5 . . 87.36(14) ?
    V2 O1 V5 . . 85.25(13) ?
    V1 O1 V5 . . 85.16(14) ?
    V3 O1 V5 . . 83.19(13) ?
    V4 O2 V1 . . 107.04(19) ?
    V4 O2 V2 . 3_777 106.87(19) ?
    V1 O2 V2 . 3_777 101.98(17) ?
    V1 O3 V5 . . 115.8(2) ?
    V4 O4 V5 . . 110.3(2) ?
    V4 O5 V3 3_777 . 109.7(2) ?
    V2 O6 V3 . . 114.8(2) ?
    V1 O8 V3 . . 113.5(2) ?
    V2 O10 V5 . . 113.8(2) ?
    V4 O12 V2 3_777 3_777 107.03(18) ?
    V4 O12 V1 3_777 . 106.72(18) ?
    V2 O12 V1 3_777 . 100.42(17) ?
    V3 O14 V5 . . 113.9(2) ?
    C1 N1 H1A . . 119.8 ?
    C1 N1 H1B . . 120.1 ?
    H1A N1 H1B . . 120.0 ?
    C1 N2 C5 . . 122.3(6) ?
    C1 N2 H2A . . 119.0 ?
    C5 N2 H2A . . 118.7 ?
    C6 N3 H3A . . 120.0 ?
    C6 N3 H3B . . 120.0 ?
    H3A N3 H3B . . 120.0 ?
    C10 N4 C6 . . 122.6(6) ?
    C10 N4 H4A . . 118.8 ?
    C6 N4 H4A . . 118.6 ?
    N1 C1 N2 . . 119.8(7) ?
    N1 C1 C2 . . 122.0(7) ?
    N2 C1 C2 . . 118.1(6) ?
    C3 C2 C1 . . 119.1(7) ?
    C3 C2 H2 . . 120.5 ?
    C1 C2 H2 . . 120.4 ?
    C2 C3 C4 . . 121.0(7) ?
    C2 C3 H3 . . 119.4 ?
    C4 C3 H3 . . 119.6 ?
    C5 C4 C3 . . 118.5(7) ?
    C5 C4 H4 . . 120.8 ?
    C3 C4 H4 . . 120.8 ?
    C4 C5 N2 . . 121.0(7) ?
    C4 C5 H5 . . 119.5 ?
    N2 C5 H5 . . 119.5 ?
    N3 C6 N4 . . 118.4(6) ?
    N3 C6 C7 . . 124.3(7) ?
    N4 C6 C7 . . 117.3(6) ?
    C8 C7 C6 . . 120.9(7) ?
    C8 C7 H7 . . 119.4 ?
    C6 C7 H7 . . 119.7 ?
    C7 C8 C9 . . 119.9(7) ?
    C7 C8 H8 . . 120.3 ?
    C9 C8 H8 . . 119.9 ?
    C10 C9 C8 . . 118.7(7) ?
    C10 C9 H9 . . 120.7 ?
    C8 C9 H9 . . 120.6 ?
    N4 C10 C9 . . 120.5(7) ?
    N4 C10 H10 . . 119.7 ?
    C9 C10 H10 . . 119.7 ?
    C11 N5 H5A . . 120.0 ?
    C11 N5 H5B . . 120.0 ?
    H5A N5 H5B . . 120.0 ?
    C15 N6 C11 . . 123.3(6) ?
    C15 N6 H6 . . 118.4 ?
    C11 N6 H6 . . 118.3 ?
    N5 C11 N6 . . 119.3(6) ?
    N5 C11 C12 . . 123.6(7) ?
    N6 C11 C12 . . 117.1(7) ?
    C13 C12 C11 . . 120.4(7) ?
    C13 C12 H12 . . 119.8 ?
    C11 C12 H12 . . 119.8 ?
    C12 C13 C14 . . 120.8(7) ?
    C12 C13 H13 . . 119.6 ?
    C14 C13 H13 . . 119.6 ?
    C15 C14 C13 . . 118.2(8) ?
    C15 C14 H14 . . 120.9 ?
    C13 C14 H14 . . 120.9 ?
    N6 C15 C14 . . 120.3(7) ?
    N6 C15 H15 . . 119.9 ?
    C14 C15 H15 . . 119.9 ?
    H15A O15 H15B . . 91.4 ?
loop_
    _geom_hbond_atom_site_label_D
    _geom_hbond_atom_site_label_H
    _geom_hbond_atom_site_label_A
    _geom_hbond_site_symmetry_A
    _geom_hbond_distance_DH
    _geom_hbond_distance_HA
    _geom_hbond_distance_DA
    _geom_hbond_angle_DHA
    _geom_hbond_publ_flag
    N1 H1A O4 2_646 0.86 2.44 3.217(9) 150 y
    N1 H1A O5 4_475 0.86 2.55 3.286(8) 144 y
    N1 H1B O10 4_575 0.86 2.21 3.058(8) 169 y
    N2 H2A O2 2_646 0.86 1.85 2.697(7) 168 y
    N3 H3A O9 4_575 0.86 2.17 2.969(7) 155 y
    N3 H3A O7 2_746 0.86 2.48 3.017(7) 122 y
    N3 H3B O14 . 0.86 2.09 2.908(7) 158 y
    N4 H4A O12 2_746 0.86 1.84 2.698(6) 174 y
    N5 H5A O7 2_746 0.86 2.23 3.085(8) 175 y
    N5 H5B O9 . 0.86 2.22 3.057(8) 164 y
    N6 H6 O8 2_746 0.86 1.87 2.709(7) 166 y
    O15 H15A O6 1_455 0.85 2.09 2.926(8) 166 y
    O15 H15B O7 2_646 0.85 2.13 2.977(8) 180 y
data_global
_journal_date_recd_electronic     2009-01-12
_journal_date_accepted     2009-02-06
_journal_name_full     'Acta Crystallographica, Section E'
_journal_year     2009
_journal_volume     65
_journal_issue      3
_journal_page_first     m267
_journal_page_last     m268
_journal_paper_category     QM
_journal_coeditor_code     HB2897
_publ_contact_author_name     'Miao-Li Zhu'
_publ_contact_author_address
;
Institute of Molecular Science,
Key Laboratory of Chemical Biology and Molecular
Engineering of the Education Ministry,
Shanxi University,
Taiyuan, Shanxi 030006,
People's Republic of China
;
_publ_contact_author_email     'miaoli@sxu.edu.cn'
_publ_contact_author_fax     '++86-351-7011022'
_publ_contact_author_phone     '++86-351-7017974'
_publ_section_title
;\
Hexakis(2-aminopyridinium)
di-\m~6~-oxido-tetra-\m~3~-oxido-tetradeca-\m~2~-oxido-\
octaoxidodecavanadium(V) dihydrate
;
loop_
    _publ_author_name
    _publ_author_footnote
    _publ_author_address
    'Yuan, Caixia' ?
;
Institute of Molecular Science,
Key Laboratory of Chemical Biology and Molecular
Engineering of the Education Ministry,
Shanxi University,
Taiyuan, Shanxi 030006,
People's Republic of China
;
    'Lu, Li-Ping' ?
;
Institute of Molecular Science,
Key Laboratory of Chemical Biology and Molecular
Engineering of the Education Ministry,
Shanxi University,
Taiyuan, Shanxi 030006,
People's Republic of China
;
    'Zhu, Miao-Li' ?
;
Institute of Molecular Science,
Key Laboratory of Chemical Biology and Molecular
Engineering of the Education Ministry,
Shanxi University,
Taiyuan, Shanxi 030006,
People's Republic of China
;
    'Ma, Qi' ?
;
Institute of Molecular Science,
Key Laboratory of Chemical Biology and Molecular
Engineering of the Education Ministry,
Shanxi University,
Taiyuan, Shanxi 030006,
People's Republic of China
;
    'Wu, Yanbo' ?
;
Institute of Molecular Science,
Key Laboratory of Chemical Biology and Molecular
Engineering of the Education Ministry,
Shanxi University,
Taiyuan, Shanxi 030006,
People's Republic of China
;
