# Supplementary material for: Hexakis(2-amino­pyridinium) di-μ6-oxido-tetra-μ3-oxido-tetra­deca-μ2-oxido-octa­oxidodeca­vanadium(V) dihydrate
Source: Acta Crystallogr Sect E Struct Rep Online. 2009 Feb 13;65(Pt 3):m267–8. doi: 10.1107/S1600536809004334 (PMC2968550; doi:10.1107/S1600536809004334)
Supplement: Supplementary file 2 [file e-65-0m267-Isup2.hkl]

# 
# h,k,l, Fc-squared, Fo-squared, sigma(Fo-squared) and status flag 
# 
data_I
_shelx_title ' ab8033p in P2(1)/c' 
_shelx_refln_list_code          4 
_shelx_F_calc_maximum      254.57 
_exptl_crystal_F_000      1560.00 
_reflns_d_resolution_high  0.8407 
 
loop_ 
 _symmetry_equiv_pos_as_xyz 
 'x, y, z' 
 '-x, y+1/2, -z+1/2' 
 '-x, -y, -z' 
 'x, -y-1/2, z-1/2' 
 
_cell_length_a     9.8400 
_cell_length_b    18.1800 
_cell_length_c    14.2990 
_cell_angle_alpha  90.000 
_cell_angle_beta   97.416 
_cell_angle_gamma  90.000 
 
_shelx_F_squared_multiplier     1.000 
 
loop_ 
 _refln_index_h 
 _refln_index_k 
 _refln_index_l 
 _refln_F_squared_calc 
 _refln_F_squared_meas 
 _refln_F_squared_sigma 
 _refln_observed_status 
   4   0   0    14305.91    14585.29    562.30 o 
   5   0   0     2876.13     2950.85    150.81 o 
   6   0   0     2945.26     2657.76    155.75 o 
   7   0   0      321.22      565.51     90.94 o 
   8   0   0      517.72      621.13     86.28 o 
   9   0   0     5605.76     5757.67    288.36 o 
  10   0   0     1840.85     2015.37    217.19 o 
  11   0   0      441.86      653.58     88.61 o 
   4   1   0      170.35      299.10     81.26 o 
   5   1   0     1338.53     1486.82     73.77 o 
   6   1   0      182.87      295.99     53.71 o 
   7   1   0       23.20      137.36     23.58 o 
   8   1   0      212.81      400.43     75.01 o 
   9   1   0       17.28      125.04     23.71 o 
  10   1   0     1570.04     1527.86    129.71 o 
  11   1   0      220.09      388.09     56.24 o 
   4   2   0      270.14      305.95     72.27 o 
   5   2   0      232.52      274.91     35.97 o 
   6   2   0       48.69      151.75     30.92 o 
   7   2   0     3888.09     3752.83    142.32 o 
   8   2   0      550.64      828.20     96.18 o 
   9   2   0      744.78      928.13    101.14 o 
  10   2   0      176.75      341.75     68.19 o 
  11   2   0        0.56      117.35     48.30 o 
   4   3   0       66.76      140.21     28.77 o 
   5   3   0      179.29      185.78     40.38 o 
   6   3   0     8220.48     7974.52    206.60 o 
   7   3   0     3910.66     3900.32    146.00 o 
   8   3   0      666.73      834.14     70.03 o 
   9   3   0        7.04       54.83     20.01 o 
  10   3   0       99.30      119.27     24.13 o 
  11   3   0        2.45       85.89     21.69 o 
   0   4   0     5289.06     5276.61    189.21 o 
   3   4   0     4127.60     3491.09    265.83 o 
   4   4   0     1816.23     1645.77     85.75 o 
   5   4   0      322.27      284.42     46.93 o 
   6   4   0     2642.22     2584.48    130.82 o 
   7   4   0     1544.03     1459.37     84.08 o 
   8   4   0       77.61      118.72     32.36 o 
   9   4   0        2.35       49.11     21.96 o 
  10   4   0      272.12      305.81     60.93 o 
  11   4   0      261.60      376.35     63.08 o 
   4   5   0      237.68      370.35     50.48 o 
   5   5   0      489.48      499.21     62.24 o 
   6   5   0     4768.02     4344.10    174.20 o 
   7   5   0     1536.04     1600.43    125.43 o 
   8   5   0       44.45      105.71     27.70 o 
   9   5   0      518.73      592.82     83.13 o 
  10   5   0      141.27      287.16     41.96 o 
  11   5   0     1570.00     1822.79    147.81 o 
   0   6   0     1785.72     1787.52    122.59 o 
   1   6   0       90.55       90.81     74.29 o 
   4   6   0       49.88       33.48     16.88 o 
   5   6   0       24.58       63.21     42.10 o 
   6   6   0     1382.13     1292.21     92.01 o 
   7   6   0      458.89      608.15     76.96 o 
   8   6   0      128.96      174.30     38.45 o 
   9   6   0      170.48      259.69     43.21 o 
  10   6   0     1249.67     1343.03    109.60 o 
  11   6   0     1616.52     1892.82    211.20 o 
   1   7   0     5419.45     5770.96    255.84 o 
   2   7   0     1232.27     1112.32     71.71 o 
   3   7   0       24.25       46.81     18.51 o 
   4   7   0    11845.37    12302.60    316.86 o 
   5   7   0     2862.76     2747.13    135.88 o 
   6   7   0      126.52      182.77     38.67 o 
   7   7   0      302.55      428.37     68.10 o 
   8   7   0       68.77      125.58     30.86 o 
   9   7   0      163.86      262.66     45.97 o 
  10   7   0      436.41      578.16     85.82 o 
   0   8   0       10.17       92.61     35.98 o 
   1   8   0     6130.48     6523.27    208.23 o 
   2   8   0      351.23      408.78     55.85 o 
   3   8   0     1159.40     1056.07     85.25 o 
   4   8   0        8.09       60.21     25.83 o 
   5   8   0      642.17      677.11     81.38 o 
   6   8   0     5524.60     5314.26    207.18 o 
   7   8   0     1078.62     1050.42     98.79 o 
   8   8   0       78.87       99.59     27.53 o 
   9   8   0      117.03      212.77     34.65 o 
  10   8   0      115.68      169.33     43.99 o 
   1   9   0     2118.09     2202.77    125.92 o 
   2   9   0       88.43      100.71     36.60 o 
   3   9   0     4867.03     4654.55    176.11 o 
   4   9   0     6178.88     6059.10    211.86 o 
   5   9   0     4432.88     4148.93    179.02 o 
   6   9   0     6897.59     6338.61    236.16 o 
   7   9   0     2461.63     2153.20    143.04 o 
   8   9   0      522.04      706.94     91.18 o 
   9   9   0      304.66      357.94     63.56 o 
  10   9   0      349.53      563.78     73.83 o 
   0  10   0      963.61      894.76    111.93 o 
   1  10   0     1406.27     1456.15    105.37 o 
   2  10   0       19.00       53.09     28.02 o 
   3  10   0        6.08       28.26     26.47 o 
   4  10   0      561.93      533.75     72.74 o 
   5  10   0     4443.49     4246.20    189.03 o 
   6  10   0    16171.04    14542.46    387.92 o 
   7  10   0     9705.15     9115.28    366.00 o 
   8  10   0     4716.75     4187.09    207.86 o 
   9  10   0     2251.70     2254.67    153.13 o 
  10  10   0     1028.26     1050.08    156.57 o 
   1  11   0     6164.67     6236.90    237.86 o 
   2  11   0        9.73       28.32     30.62 o 
   3  11   0      265.30      249.02     59.36 o 
   4  11   0     1344.29     1421.31    107.24 o 
   5  11   0      125.22      169.69     47.15 o 
   6  11   0      936.68     1114.93    108.42 o 
   7  11   0       99.45      130.62     35.89 o 
   8  11   0     1688.26     1629.38    129.10 o 
   9  11   0     3213.55     2805.03    175.27 o 
   0  12   0     1877.67     1511.03    165.89 o 
   1  12   0       93.35      160.78     48.41 o 
   2  12   0      557.81      566.99     87.64 o 
   3  12   0      122.83      125.33     46.33 o 
   4  12   0      151.06      162.28     54.17 o 
   5  12   0      172.98      239.04     56.39 o 
   6  12   0      729.77      814.39    102.21 o 
   7  12   0     2940.09     2525.88    159.24 o 
   8  12   0      209.36      259.73     53.02 o 
   9  12   0      145.38      100.03     49.80 o 
   1  13   0     3514.47     2900.10    174.77 o 
   2  13   0      356.92      418.01     84.68 o 
   3  13   0     1208.68     1099.41    114.98 o 
   4  13   0        8.51       65.19     30.07 o 
   5  13   0        0.08       58.16     28.71 o 
   6  13   0        0.56       37.87     30.18 o 
   7  13   0       46.08       56.86     20.82 o 
   8  13   0     4441.61     4071.16    219.27 o 
   9  13   0     3737.65     3427.11    262.71 o 
   0  14   0     6692.73     6221.33    382.42 o 
   1  14   0      823.43      927.10    119.89 o 
   2  14   0       57.15       57.96     40.04 o 
   3  14   0      216.10      243.58     66.40 o 
   4  14   0       25.04       66.72     37.21 o 
   5  14   0     2749.68     2604.96    244.18 o 
   6  14   0     5250.86     4664.58    252.72 o 
   7  14   0     2413.64     2348.94    160.47 o 
   8  14   0     1849.11     1669.30    135.85 o 
   1  15   0        5.15       77.49     40.04 o 
   2  15   0        1.35       68.39     39.56 o 
   3  15   0     3734.61     3361.06    207.05 o 
   4  15   0     3749.85     3763.84    222.32 o 
   5  15   0     3769.99     3633.55    222.02 o 
   6  15   0     1144.83     1356.54    139.56 o 
   7  15   0        0.93       56.19     47.97 o 
   8  15   0      805.69      840.26    124.44 o 
   0  16   0       39.98      154.57     64.63 o 
   1  16   0     3028.00     2796.27    190.77 o 
   2  16   0     1621.74     1478.61    137.15 o 
   3  16   0      333.16      323.76     80.88 o 
   4  16   0       25.08       83.86     83.61 o 
   5  16   0     1653.36     1634.12    146.58 o 
   6  16   0      439.92      597.75    106.91 o 
   7  16   0        5.19      103.89     58.63 o 
   1  17   0       71.67      157.95     55.52 o 
   2  17   0     1598.32     1630.11    212.53 o 
   3  17   0      578.78      680.19    115.28 o 
   4  17   0      387.12      612.19    110.00 o 
   5  17   0     1295.43     1515.86    142.81 o 
   6  17   0      146.26      188.04    132.91 o 
   7  17   0      716.02      876.19    273.16 o 
   0  18   0     1274.58      896.76    190.54 o 
   1  18   0      415.46      383.06     90.14 o 
   2  18   0        0.16       81.41     36.24 o 
   3  18   0      969.18      989.57    140.82 o 
   4  18   0      254.96      325.84     81.44 o 
   5  18   0       69.95      113.26     35.32 o 
   6  18   0      177.68      206.86    119.92 o 
   1  19   0       22.88      135.16     45.68 o 
   2  19   0     4001.27     3785.57    249.36 o 
   3  19   0     3268.48     3313.73    232.00 o 
   4  19   0        9.31       84.65     46.97 o 
   5  19   0      158.63      152.10     87.28 o 
   0  20   0      444.29      495.68    153.23 o 
   1  20   0      516.12      592.56    111.09 o 
   2  20   0     3005.45     2859.56    220.35 o 
   3  20   0     1979.89     2028.09    216.53 o 
   4  20   0      254.59      283.85     70.62 o 
   1  21   0      248.55      259.88     70.33 o 
   2  21   0     1302.31     1482.75    211.20 o 
 -11   1   1     4065.71     4340.10    253.99 o 
 -10   1   1     5214.06     5501.50    338.45 o 
  -9   1   1     7334.56     7176.31    307.89 o 
  -8   1   1     1788.26     1873.37    125.49 o 
  -7   1   1      395.35      592.50     51.64 o 
  -6   1   1      747.46      871.33     73.18 o 
  -5   1   1      857.26      890.24     54.59 o 
  -4   1   1     1012.57     1003.86     51.32 o 
   4   1   1     2034.35     1850.45    120.80 o 
   5   1   1    15513.26    15782.51    286.69 o 
   6   1   1      101.50      144.64     29.32 o 
   7   1   1     5099.26     5122.64    171.27 o 
   8   1   1      230.74      281.21     44.28 o 
   9   1   1      258.99      339.85     49.22 o 
  10   1   1       30.80      117.45     22.79 o 
  11   1   1     2160.96     2102.30    156.60 o 
 -11   2   1     1124.35     1302.37    123.39 o 
 -10   2   1     1068.82     1123.25    108.58 o 
  -9   2   1      438.29      575.01     79.69 o 
  -8   2   1      365.67      444.83     66.52 o 
  -7   2   1    11384.48    11070.17    264.23 o 
  -6   2   1      575.25      684.80     54.45 o 
  -5   2   1     1042.77     1196.30     64.63 o 
  -4   2   1       59.76       98.55     34.38 o 
   3   2   1      728.98      950.06    119.26 o 
   4   2   1    20809.83    21285.64    440.38 o 
   5   2   1    29905.31    30701.77    386.78 o 
   6   2   1     7341.97     7225.91    195.15 o 
   7   2   1     1284.06     1225.53    112.61 o 
   8   2   1     1986.31     1903.63    105.71 o 
   9   2   1      173.79      251.11     43.37 o 
  10   2   1      169.98      234.53     41.35 o 
  11   2   1      192.17      319.75     40.97 o 
 -11   3   1       26.90      117.69     29.20 o 
 -10   3   1      380.00      511.65     85.16 o 
  -9   3   1      670.66      895.13    100.24 o 
  -8   3   1      709.38      779.71     90.75 o 
  -7   3   1     1876.79     2009.99    100.15 o 
  -6   3   1     4512.66     4137.35    141.05 o 
  -5   3   1     5262.49     4765.73    140.71 o 
  -4   3   1      120.78      113.37     30.49 o 
   4   3   1    16362.92    17595.51    460.46 o 
   5   3   1     5739.10     5907.07    182.63 o 
   6   3   1     2074.31     2101.44     98.43 o 
   7   3   1     4289.65     4130.93    152.60 o 
   8   3   1       30.54      116.13     24.86 o 
   9   3   1      867.51      916.01     90.79 o 
  10   3   1      240.93      308.17     45.08 o 
  11   3   1       14.19      127.09     38.97 o 
 -11   4   1       12.48       91.93     21.32 o 
 -10   4   1      119.70      254.97     51.86 o 
  -9   4   1      460.71      440.37     71.29 o 
  -8   4   1       12.12       80.72     24.43 o 
  -7   4   1     6844.98     7045.14    204.00 o 
  -6   4   1     7676.77     7639.29    201.56 o 
  -5   4   1     1488.06     1366.62     86.21 o 
  -4   4   1     8162.46     7901.87    232.79 o 
  -1   4   1      180.81      160.37     33.88 o 
   4   4   1     7623.16     7599.89    210.14 o 
   5   4   1     4608.24     4392.10    156.94 o 
   6   4   1      154.44      183.44     49.41 o 
   7   4   1     5769.77     5489.44    179.74 o 
   8   4   1      335.50      442.74     48.10 o 
   9   4   1       25.19       92.80     23.27 o 
  10   4   1        4.34       82.24     39.19 o 
  11   4   1     1547.39     1663.66    132.73 o 
 -11   5   1      192.90      322.06    105.93 o 
 -10   5   1      116.80      166.89     30.58 o 
  -9   5   1       42.35      134.38     29.65 o 
  -8   5   1     3073.17     2801.46    155.19 o 
  -7   5   1     2992.01     2834.57    148.03 o 
  -6   5   1     5379.24     5203.20    194.12 o 
  -5   5   1      688.78      729.01     68.26 o 
  -4   5   1     1317.04     1270.44     80.07 o 
  -3   5   1     2312.81     2190.43     69.13 o 
   0   5   1      349.53      377.77     39.57 o 
   3   5   1      823.29     1046.75     64.56 o 
   4   5   1     3753.15     3269.07    127.97 o 
   5   5   1      606.98      704.05     66.77 o 
   6   5   1     2387.26     2476.15    126.78 o 
   7   5   1       61.20      210.63     43.42 o 
   8   5   1      257.47      372.67     40.05 o 
   9   5   1      738.73      933.04     82.51 o 
  10   5   1     3323.06     3219.98    206.64 o 
  11   5   1     1722.83     1812.10    124.62 o 
 -11   6   1      985.12     1174.97    159.90 o 
 -10   6   1        1.24      103.16     19.31 o 
  -9   6   1      622.87      734.26     95.25 o 
  -8   6   1       27.04       80.53     26.31 o 
  -7   6   1     2239.44     2084.74    127.51 o 
  -6   6   1       97.67      247.17     46.61 o 
  -5   6   1     2750.44     2659.07    130.42 o 
  -4   6   1      360.14      476.57     61.34 o 
  -3   6   1      487.43      426.60     33.89 o 
  -2   6   1       10.94       34.10     18.13 o 
   2   6   1     6106.24     5498.91    239.85 o 
   3   6   1     2161.96     1793.55     89.79 o 
   4   6   1      859.64     1048.41     73.61 o 
   5   6   1       66.19      115.48     31.65 o 
   6   6   1       94.59       92.78     28.10 o 
   7   6   1      130.30      189.63     41.57 o 
   8   6   1      175.46      266.05     47.99 o 
   9   6   1      187.01      280.39     49.05 o 
  10   6   1      144.37      298.91     33.50 o 
  11   6   1     1125.82     1171.21     93.70 o 
 -11   7   1       14.21      143.09     48.97 o 
 -10   7   1        2.54       75.56     21.74 o 
  -9   7   1      236.39      317.97     54.05 o 
  -8   7   1      552.32      595.52     83.64 o 
  -7   7   1        2.69       59.75     25.06 o 
  -6   7   1     4633.28     4490.56    185.51 o 
  -5   7   1     3971.36     3741.97    160.96 o 
  -4   7   1     4558.26     4585.66    115.64 o 
  -3   7   1     2344.04     2252.55     82.99 o 
  -2   7   1      371.11      333.02     51.35 o 
  -1   7   1     1007.73     1180.57    109.26 o 
   0   7   1      992.63      984.03     95.94 o 
   1   7   1     1592.43     1291.70     72.63 o 
   2   7   1        4.87       32.61     17.39 o 
   3   7   1      745.82      825.51     70.10 o 
   4   7   1     2235.91     2395.96    117.21 o 
   5   7   1     5179.27     5027.08    185.43 o 
   6   7   1       25.51       83.49     21.57 o 
   7   7   1      405.81      460.05     69.23 o 
   8   7   1       56.31      117.97     31.71 o 
   9   7   1      892.34      995.16     88.78 o 
  10   7   1     1955.04     2178.73    143.47 o 
 -10   8   1        1.66       84.48     24.62 o 
  -9   8   1      216.56      283.50     51.59 o 
  -8   8   1       76.20      174.69     39.41 o 
  -7   8   1     1919.23     1787.70    122.32 o 
  -6   8   1     3349.88     3192.09    159.08 o 
  -5   8   1     7686.46     6660.70    367.07 o 
  -4   8   1    13185.40    12854.76    315.75 o 
  -3   8   1     4052.68     3805.44    152.93 o 
  -2   8   1     2339.91     2148.43    156.57 o 
  -1   8   1      221.12      262.54     48.50 o 
   0   8   1      672.97      610.67     57.94 o 
   1   8   1      398.14      305.85     44.97 o 
   2   8   1     1311.45     1251.80     80.03 o 
   3   8   1        5.64       40.20     21.51 o 
   4   8   1      259.45      242.08     55.80 o 
   5   8   1       76.14      156.13     41.25 o 
   6   8   1      866.34      990.73     83.48 o 
   7   8   1      329.96      389.64     64.14 o 
   8   8   1     1309.64     1249.62    101.43 o 
   9   8   1     1050.17     1104.62     94.44 o 
  10   8   1       64.53      108.21     45.97 o 
 -10   9   1      345.25      426.24     67.55 o 
  -9   9   1      113.18      126.35     28.17 o 
  -8   9   1      236.49      273.12     55.04 o 
  -7   9   1      971.46      926.64    102.06 o 
  -6   9   1     1846.10     1800.92    122.56 o 
  -5   9   1     3778.61     3460.27    164.81 o 
  -4   9   1    13401.74    12647.00    323.17 o 
  -3   9   1     1978.09     1734.64    119.05 o 
  -2   9   1      711.81      701.81     74.08 o 
  -1   9   1     3616.07     3401.53    154.71 o 
   0   9   1      273.19      306.68     54.15 o 
   1   9   1      348.29      430.77     64.46 o 
   2   9   1      496.93      443.27     60.15 o 
   3   9   1       85.25       66.27     30.11 o 
   4   9   1     2370.68     2433.33    128.60 o 
   5   9   1     6546.34     5809.92    213.95 o 
   6   9   1     5040.38     4674.47    198.64 o 
   7   9   1     1996.05     1934.67    129.42 o 
   8   9   1     1538.14     1572.94    173.20 o 
   9   9   1      292.64      375.70     58.84 o 
  10   9   1       98.46      355.23     40.27 o 
 -10  10   1        0.53       10.73     28.75 o 
  -9  10   1     1090.31     1085.21    122.75 o 
  -8  10   1      109.03      189.07     43.31 o 
  -7  10   1     2860.49     2439.65    151.26 o 
  -6  10   1     2717.10     2436.91    147.68 o 
  -5  10   1     6515.99     5972.62    227.38 o 
  -4  10   1    10786.95    10071.87    292.27 o 
  -3  10   1      994.44      923.01     94.90 o 
  -2  10   1     3582.99     3535.57    170.98 o 
  -1  10   1     2023.65     1730.21    115.57 o 
   0  10   1      989.05     1139.49     92.53 o 
   1  10   1       46.86      112.71     39.84 o 
   2  10   1     2740.38     2796.31    135.06 o 
   3  10   1       19.86       86.92     51.11 o 
   4  10   1       40.09      129.40     31.29 o 
   5  10   1     1874.44     2068.99    251.96 o 
   6  10   1     5458.62     4836.17    209.21 o 
   7  10   1        8.45      109.20     32.93 o 
   8  10   1     2147.77     2128.95    141.63 o 
   9  10   1     1059.07     1053.95    106.06 o 
  10  10   1       62.73      121.07     35.85 o 
 -10  11   1      145.08      225.75     37.18 o 
  -9  11   1      167.11      204.47     45.15 o 
  -8  11   1      201.15      306.98     60.90 o 
  -7  11   1     3246.09     2929.14    170.13 o 
  -6  11   1      328.06      381.43     67.81 o 
  -5  11   1      611.88      689.72     92.95 o 
  -4  11   1     2818.16     2749.31    167.14 o 
  -3  11   1      460.31      443.45     77.26 o 
  -2  11   1     3473.88     3511.66    178.08 o 
  -1  11   1     1738.85     1586.99    117.34 o 
   0  11   1      132.49      207.12     54.12 o 
   1  11   1        1.52       44.51     37.31 o 
   2  11   1      282.09      301.64     64.03 o 
   3  11   1       96.91      156.37     37.26 o 
   4  11   1     1708.83     1682.30    113.68 o 
   5  11   1     4603.82     4102.35    189.75 o 
   6  11   1     5595.94     4754.58    212.44 o 
   7  11   1     3877.27     3745.12    191.23 o 
   8  11   1     1907.67     1875.86    137.32 o 
   9  11   1     2853.00     2691.89    169.92 o 
  -9  12   1     1037.40     1107.86    128.74 o 
  -8  12   1      251.30      295.92     57.45 o 
  -7  12   1      625.67      595.77     91.14 o 
  -6  12   1      306.93      309.18     65.53 o 
  -5  12   1     1884.66     1855.12    164.23 o 
  -4  12   1       54.71       88.84     40.23 o 
  -3  12   1     2311.80     2227.82    152.75 o 
  -2  12   1    39035.36    39311.36    771.19 o 
  -1  12   1    34627.30    33500.00    986.70 o 
   0  12   1     3931.54     3435.29    180.40 o 
   1  12   1       34.23       87.84     36.04 o 
   2  12   1     2144.52     2206.85    268.49 o 
   3  12   1       92.84      165.01     50.77 o 
   4  12   1     1352.79     1283.55    102.61 o 
   5  12   1     1192.95     1120.60    102.48 o 
   6  12   1     3083.90     2703.87    160.62 o 
   7  12   1      256.23      416.35     75.22 o 
   8  12   1     2783.96     2397.05    157.00 o 
   9  12   1     1266.97     1438.50    141.78 o 
  -9  13   1      817.83      802.14    109.41 o 
  -8  13   1       78.70       91.04     27.32 o 
  -7  13   1     1887.65     1630.05    140.80 o 
  -6  13   1     1621.87     1346.19    139.24 o 
  -5  13   1      119.97      142.81     48.85 o 
  -4  13   1     1148.24     1204.12    122.70 o 
  -3  13   1      479.15      560.09    109.93 o 
  -2  13   1     2054.22     2139.26    151.67 o 
  -1  13   1     1894.35     2045.22    147.64 o 
   0  13   1     5912.06     5748.89    249.45 o 
   1  13   1      565.08      596.22     92.95 o 
   2  13   1      356.05      407.33     79.25 o 
   3  13   1      394.34      558.63     90.95 o 
   4  13   1      695.33      762.57     95.77 o 
   5  13   1     1591.67     1465.28    114.88 o 
   6  13   1      440.91      424.31     77.00 o 
   7  13   1       97.53      117.76     36.64 o 
   8  13   1      908.16      973.97    117.17 o 
   9  13   1      606.50      627.68     94.93 o 
  -8  14   1      418.70      468.24     85.10 o 
  -7  14   1       32.83       32.20     44.30 o 
  -6  14   1      690.09      882.02    124.10 o 
  -5  14   1     1625.50     1449.79    143.71 o 
  -4  14   1     1680.38     1696.37    142.59 o 
  -3  14   1     1173.00     1247.03    127.52 o 
  -2  14   1     7107.38     6606.95    283.53 o 
  -1  14   1     4752.29     4440.24    226.67 o 
   0  14   1     1437.84     1532.90    130.29 o 
   1  14   1      429.05      500.77     91.70 o 
   2  14   1      153.61      197.04     60.47 o 
   3  14   1     3034.73     3010.40    187.24 o 
   4  14   1     1283.85     1111.63    129.66 o 
   5  14   1     2704.10     2598.37    160.71 o 
   6  14   1      857.15      880.11    127.51 o 
   7  14   1       29.95       67.07     53.18 o 
   8  14   1     2371.17     2255.72    157.98 o 
  -8  15   1        1.48      101.43     31.98 o 
  -7  15   1       11.88       73.29     35.64 o 
  -6  15   1     1056.28     1076.39    139.21 o 
  -5  15   1      186.82      300.65     69.10 o 
  -4  15   1     3416.54     3375.65    210.64 o 
  -3  15   1        1.99       72.32     34.09 o 
  -2  15   1      491.87      581.80    101.20 o 
  -1  15   1      425.49      484.53     95.58 o 
   0  15   1     2997.64     3009.98    191.70 o 
   1  15   1     1169.42     1185.09    134.45 o 
   2  15   1     4293.18     3773.33    241.84 o 
   3  15   1      365.55      373.09     79.49 o 
   4  15   1     1731.70     1507.98    132.14 o 
   5  15   1     6565.38     5754.23    283.83 o 
   6  15   1      760.95      902.86    113.01 o 
   7  15   1      599.68      647.74     98.94 o 
   8  15   1     1165.37     1268.60    125.41 o 
  -7  16   1      555.20      678.31    198.21 o 
  -6  16   1     1687.85     1499.69    143.40 o 
  -5  16   1     4086.94     4009.42    242.73 o 
  -4  16   1     3065.39     2850.36    197.62 o 
  -3  16   1      832.54      859.90    121.69 o 
  -2  16   1     1022.40     1107.63    138.16 o 
  -1  16   1      293.75      285.79     75.60 o 
   0  16   1       92.87      163.23     47.00 o 
   1  16   1      567.93      651.86    109.04 o 
   2  16   1     1164.66     1387.55    151.37 o 
   3  16   1       81.14      259.81    105.93 o 
   4  16   1     2003.39     2090.23    164.63 o 
   5  16   1     1384.99     1229.87    121.07 o 
   6  16   1        5.45       89.84     35.98 o 
   7  16   1      360.34      297.45    172.22 o 
  -7  17   1      159.16      206.84     35.98 o 
  -6  17   1        0.89       47.91     40.97 o 
  -5  17   1       96.02      131.39     59.96 o 
  -4  17   1     1261.05     1297.70    154.26 o 
  -3  17   1      659.09      741.93    118.18 o 
  -2  17   1        0.40       49.30     30.71 o 
  -1  17   1        1.49       67.84     33.20 o 
   0  17   1        1.27      100.26     49.63 o 
   1  17   1      504.07      559.18    105.38 o 
   2  17   1     2313.69     2115.69    170.34 o 
   3  17   1      749.30      903.39    159.90 o 
   4  17   1      356.61      395.21    114.59 o 
   5  17   1      126.51      304.67     69.51 o 
   6  17   1      127.88      166.40     90.61 o 
   7  17   1      273.76      333.88     81.61 o 
  -6  18   1      965.32      960.02    138.67 o 
  -5  18   1      105.52      175.03     53.18 o 
  -4  18   1        5.63       47.11     34.73 o 
  -3  18   1      132.25      152.51     50.64 o 
  -2  18   1       15.43       65.14     33.91 o 
  -1  18   1      892.06      833.85    131.13 o 
   0  18   1      537.37      568.12    106.00 o 
   1  18   1     2192.25     2410.89    188.40 o 
   2  18   1     7307.02     6933.22    334.71 o 
   3  18   1     2668.97     2511.14    192.86 o 
   4  18   1        5.92       37.39     26.11 o 
   5  18   1      117.94      199.85     46.89 o 
   6  18   1      740.15      731.74    117.98 o 
  -5  19   1      684.12      751.86    126.12 o 
  -4  19   1       21.17       69.52     37.60 o 
  -3  19   1      511.85      539.29    107.18 o 
  -2  19   1      406.76      485.39    100.23 o 
  -1  19   1      382.52      388.87     95.11 o 
   0  19   1      106.84      110.42     36.00 o 
   1  19   1       13.20       50.91     30.64 o 
   2  19   1       19.06      121.34     61.63 o 
   3  19   1      171.06      289.77    119.92 o 
   4  19   1      194.83      313.01     75.84 o 
   5  19   1      131.81      164.07     42.42 o 
  -4  20   1      237.81      328.74     84.61 o 
  -3  20   1      323.83      411.40     94.69 o 
  -2  20   1       43.57      133.49     51.55 o 
  -1  20   1       50.38       70.08     34.97 o 
   0  20   1        1.47       60.27     32.74 o 
   1  20   1      607.19      826.89    135.01 o 
   2  20   1     4551.65     4781.75    290.59 o 
   3  20   1     1463.69     1522.64    180.61 o 
   4  20   1      160.38      210.35     55.17 o 
  -2  21   1      286.54      393.88     93.16 o 
  -1  21   1       54.78      114.69     33.89 o 
   0  21   1       42.38      155.75     47.57 o 
   1  21   1      258.34      429.14    100.75 o 
   2  21   1      316.60      482.17    136.91 o 
 -11   0   2     6440.48     6499.82    462.37 o 
 -10   0   2     9046.44     9018.87    526.99 o 
  -9   0   2     1460.96     1630.28    195.87 o 
  -8   0   2     2035.88     1935.42    207.20 o 
  -7   0   2     3504.80     3451.78    189.09 o 
  -6   0   2      533.05      456.52     62.64 o 
  -5   0   2       45.97       57.96     19.99 o 
  -4   0   2     1749.62     1918.04     82.57 o 
   0   0   2      939.45     1093.30     75.95 o 
   1   0   2     8982.93    10330.02    317.80 o 
   2   0   2       73.85       96.60     29.31 o 
   4   0   2    43518.85    44260.87    846.79 o 
   5   0   2    22698.10    24067.38    425.54 o 
   6   0   2     2078.83     2252.72    107.55 o 
   7   0   2     1184.96     1076.07    103.27 o 
   8   0   2      322.65      462.82    144.57 o 
   9   0   2      358.94      532.16     92.17 o 
  10   0   2        3.74      108.40     60.63 o 
 -11   1   2      714.00      729.50    115.60 o 
 -10   1   2       69.96      131.58     40.64 o 
  -9   1   2      284.52      373.16     73.56 o 
  -8   1   2     2002.85     1982.75    158.44 o 
  -7   1   2      629.49      908.01     74.53 o 
  -6   1   2     6201.36     6204.35    174.40 o 
  -5   1   2      689.00      665.29     40.77 o 
  -4   1   2     2837.48     2956.67     81.51 o 
   4   1   2    48976.06    49662.05   1486.38 o 
   5   1   2    25489.60    26472.09    364.97 o 
   6   1   2     8140.58     8147.06    207.89 o 
   7   1   2     1629.56     1740.75     95.14 o 
   8   1   2      554.80      776.04     65.63 o 
   9   1   2       23.30      110.99     29.62 o 
  10   1   2       39.22      113.56     19.30 o 
 -11   2   2      649.30      930.60    128.66 o 
 -10   2   2      907.10     1170.59    141.99 o 
  -9   2   2      772.84      936.67    120.09 o 
  -8   2   2       78.87      279.15    111.34 o 
  -7   2   2      586.49      838.18     63.28 o 
  -6   2   2     2682.36     2362.83    101.42 o 
  -5   2   2     8305.27     8208.07    160.38 o 
  -4   2   2     2301.53     2368.92     70.02 o 
   0   2   2       77.22       45.97     16.66 o 
   4   2   2    25748.81    27741.23    437.94 o 
   5   2   2    15324.40    16132.67    266.56 o 
   6   2   2     4310.96     4330.87    146.59 o 
   7   2   2     3621.45     3481.64    139.51 o 
   8   2   2      110.34      190.84     35.40 o 
   9   2   2      182.81      330.13     48.56 o 
  10   2   2      388.92      668.65     75.44 o 
 -11   3   2      447.80      683.58    109.19 o 
 -10   3   2      158.09      342.12    136.58 o 
  -9   3   2        0.02       65.75     26.94 o 
  -8   3   2      891.06      927.36     89.44 o 
  -7   3   2     2797.14     2671.26    140.39 o 
  -6   3   2     1871.76     1734.24     84.37 o 
  -5   3   2     1169.43     1106.28     48.19 o 
  -4   3   2       82.32      116.01     22.75 o 
  -3   3   2      685.66      658.24     78.62 o 
   4   3   2    40760.81    40708.98   1141.91 o 
   5   3   2     6609.80     6427.92    171.63 o 
   6   3   2    12098.97    12311.25    384.38 o 
   7   3   2     7686.25     7380.46    326.38 o 
   8   3   2       61.84      128.13     21.20 o 
   9   3   2      592.20      705.19     75.63 o 
  10   3   2       85.33      192.18     25.09 o 
  11   3   2      137.71      244.51     86.61 o 
 -11   4   2      812.33     1017.36    134.06 o 
 -10   4   2       59.38      129.35     33.58 o 
  -9   4   2      579.03      648.15     86.21 o 
  -8   4   2      303.61      416.17     70.42 o 
  -7   4   2     8428.85     7721.11    255.07 o 
  -6   4   2     4709.25     4504.84    145.70 o 
  -5   4   2      429.14      655.23     49.42 o 
  -4   4   2      905.88      843.40     45.08 o 
  -3   4   2      908.29      915.47     75.37 o 
  -1   4   2      240.30      310.52     44.33 o 
   2   4   2        6.59       21.74     10.39 o 
   3   4   2       56.88       67.67     52.30 o 
   4   4   2     3721.98     4205.91    103.37 o 
   5   4   2      394.92      448.06     57.03 o 
   6   4   2     1802.05     1680.55    100.09 o 
   7   4   2     2878.20     2744.50    137.37 o 
   8   4   2      208.22      271.83     44.00 o 
   9   4   2        6.16       81.24     26.72 o 
  10   4   2      342.56      353.30     52.05 o 
  11   4   2      243.83      370.43    134.58 o 
 -11   5   2      242.20      266.29     48.64 o 
 -10   5   2      213.36      302.95     66.90 o 
  -9   5   2      466.86      419.80     70.03 o 
  -8   5   2     3012.41     2927.68    160.15 o 
  -7   5   2     3037.23     3128.18    157.40 o 
  -6   5   2     1888.84     1855.25    111.76 o 
  -5   5   2       44.88       73.08     29.08 o 
  -4   5   2      192.48      150.50     22.47 o 
  -3   5   2      330.15      480.10    105.12 o 
  -1   5   2      124.24       71.84     43.37 o 
   2   5   2    23831.51    24960.70    446.98 o 
   3   5   2     2153.23     2098.23     71.36 o 
   4   5   2      142.61      257.27     27.35 o 
   5   5   2      135.74      158.13     36.15 o 
   6   5   2      808.72      981.64     78.91 o 
   7   5   2     1874.43     1915.80    113.06 o 
   8   5   2        5.50       78.71     16.28 o 
   9   5   2      502.31      656.09     70.87 o 
  10   5   2      186.20      359.29     71.56 o 
  11   5   2     1071.65     1223.21    289.15 o 
 -11   6   2      188.50      355.05     67.35 o 
 -10   6   2        0.32       67.40     19.65 o 
  -9   6   2     1461.42     1411.29    111.39 o 
  -8   6   2     3350.56     3205.94    171.16 o 
  -7   6   2     1970.13     1823.21    120.30 o 
  -6   6   2     4246.13     4200.04    176.45 o 
  -5   6   2        1.14       50.03     25.77 o 
  -4   6   2       17.74       49.37     12.68 o 
  -3   6   2      870.46      841.34     47.54 o 
  -2   6   2      662.32      621.93     40.22 o 
  -1   6   2     2780.41     2495.42    121.33 o 
   1   6   2     3695.05     3269.71    126.52 o 
   2   6   2      228.93      193.96     24.26 o 
   3   6   2        0.07       39.02     15.30 o 
   4   6   2     3548.05     3397.89     94.25 o 
   5   6   2     1340.23     1450.05     90.36 o 
   6   6   2      313.40      478.87     67.05 o 
   7   6   2       46.88      137.40     36.40 o 
   8   6   2       55.78      137.91     28.81 o 
   9   6   2     2437.67     2466.43    146.39 o 
  10   6   2     2899.42     2977.82    256.22 o 
 -11   7   2       16.67       79.03     48.30 o 
 -10   7   2        9.32       91.89     19.20 o 
  -9   7   2      437.78      519.50     72.90 o 
  -8   7   2      803.01      824.06     98.58 o 
  -7   7   2     3074.41     2860.10    156.73 o 
  -6   7   2       22.55       91.73     29.44 o 
  -5   7   2     2868.51     2712.03    182.42 o 
  -4   7   2     1614.29     1587.56     69.44 o 
  -3   7   2      211.59      233.79     29.80 o 
  -2   7   2      758.84      740.60     45.91 o 
  -1   7   2      928.39      947.44     60.75 o 
   0   7   2      240.70      359.50     43.28 o 
   1   7   2      385.48      528.60     39.16 o 
   2   7   2      362.64      287.91     29.85 o 
   3   7   2      443.49      493.81     47.55 o 
   4   7   2      152.51      184.59     38.26 o 
   5   7   2      184.44      273.38     53.28 o 
   6   7   2      209.15      257.18     45.76 o 
   7   7   2       17.13       98.21     50.66 o 
   8   7   2     1115.54     1084.32     90.57 o 
   9   7   2     1843.83     1691.66    117.60 o 
  10   7   2      237.19      407.64     65.93 o 
 -10   8   2      113.69      186.42     36.83 o 
  -9   8   2     2609.43     2342.44    152.26 o 
  -8   8   2     1300.17     1266.71    108.53 o 
  -7   8   2        0.80       49.59     25.53 o 
  -6   8   2      669.85      746.53     91.00 o 
  -5   8   2     9422.32     8878.63    267.24 o 
  -4   8   2     5868.16     5563.96    224.19 o 
  -3   8   2     1297.84     1345.87     75.95 o 
  -2   8   2      215.94      346.16     57.45 o 
  -1   8   2     6623.28     7336.43    225.54 o 
   0   8   2     6959.21     6441.27    175.73 o 
   1   8   2      908.53      690.00     49.02 o 
   2   8   2     1342.37     1634.83     75.25 o 
   3   8   2        3.77       47.24     20.77 o 
   4   8   2      403.08      493.57     66.05 o 
   5   8   2       49.14      147.75     39.33 o 
   6   8   2     2214.42     2268.37    128.82 o 
   7   8   2      462.83      573.39     75.05 o 
   8   8   2      143.66      227.13     40.77 o 
   9   8   2     1335.69     1353.74    105.54 o 
  10   8   2     3579.02     3271.99    235.16 o 
 -10   9   2        7.10       86.52     23.89 o 
  -9   9   2      341.17      420.45     73.52 o 
  -8   9   2      526.10      586.81     87.29 o 
  -7   9   2      111.41      163.32     41.07 o 
  -6   9   2      594.28      510.32     78.42 o 
  -5   9   2    19775.27    18800.88    427.92 o 
  -4   9   2    21959.72    21435.07    500.03 o 
  -3   9   2     5101.19     5061.50    159.19 o 
  -2   9   2     6653.47     7149.75    240.94 o 
  -1   9   2      127.39      304.06     63.29 o 
   0   9   2       83.97       81.17     28.32 o 
   1   9   2     4223.40     4449.51    157.83 o 
   2   9   2      223.60      369.78     55.12 o 
   3   9   2       13.94       35.29     17.82 o 
   4   9   2      129.34      147.20     35.99 o 
   5   9   2     4515.43     4853.92    191.80 o 
   6   9   2     1181.84     1236.41     98.36 o 
   7   9   2     1606.17     1472.20    107.69 o 
   8   9   2     1258.79     1254.84    102.92 o 
   9   9   2      462.03      514.90    101.93 o 
  10   9   2      504.79      632.03    166.89 o 
 -10  10   2      549.67      536.24     87.11 o 
  -9  10   2       31.64       81.37     22.79 o 
  -8  10   2     1159.14     1184.41    125.40 o 
  -7  10   2       12.70       75.49     24.98 o 
  -6  10   2      806.21      810.60     99.11 o 
  -5  10   2    18084.73    18087.25    478.64 o 
  -4  10   2    22320.27    21680.55    517.26 o 
  -3  10   2     5929.90     5490.76    174.33 o 
  -2  10   2    19359.25    20152.48    466.86 o 
  -1  10   2     7301.76     6984.96    242.85 o 
   0  10   2     2097.28     2045.64    124.52 o 
   1  10   2       46.17      104.07     33.21 o 
   2  10   2      434.52      507.05     66.83 o 
   3  10   2     3527.79     3484.46    155.67 o 
   4  10   2      457.02      450.52     65.07 o 
   5  10   2       26.22      180.31     43.90 o 
   6  10   2       52.48      133.99     32.87 o 
   7  10   2      299.92      431.24     69.78 o 
   8  10   2      215.98      349.68     56.69 o 
   9  10   2       59.74      168.10     46.37 o 
  10  10   2      196.99      404.26    158.90 o 
 -10  11   2      625.43      685.25     97.35 o 
  -9  11   2       30.06       79.45     29.71 o 
  -8  11   2      168.24      203.59     43.58 o 
  -7  11   2        1.77       37.13     25.71 o 
  -6  11   2        1.15       35.97     27.98 o 
  -5  11   2     1379.06     1310.87    120.09 o 
  -4  11   2     3331.55     2785.71    339.12 o 
  -3  11   2     3407.77     3203.48    185.88 o 
  -2  11   2    28142.33    28585.66    606.06 o 
  -1  11   2    18146.31    18844.30    454.36 o 
   0  11   2       67.39      124.46     91.27 o 
   1  11   2      152.49      194.51     52.25 o 
   2  11   2      503.92      515.92     72.32 o 
   3  11   2     3508.91     3558.68    161.26 o 
   4  11   2     5602.82     5495.83    211.47 o 
   5  11   2      347.55      464.53     75.72 o 
   6  11   2      385.10      448.15     71.27 o 
   7  11   2     1370.21     1264.08    105.14 o 
   8  11   2      421.65      483.81     73.60 o 
   9  11   2      158.43      169.31     47.56 o 
  -9  12   2      276.53      356.31    122.92 o 
  -8  12   2       36.84       79.04     29.31 o 
  -7  12   2      185.46      170.36     52.55 o 
  -6  12   2      473.41      442.95     86.88 o 
  -5  12   2      117.74      189.20     57.19 o 
  -4  12   2     1584.72     1518.48    259.50 o 
  -3  12   2     3534.21     3507.24    148.40 o 
  -2  12   2     4751.55     4384.36    483.36 o 
  -1  12   2       30.69      132.24     43.73 o 
   0  12   2       49.86      145.01     38.32 o 
   1  12   2       50.59       90.88     31.67 o 
   2  12   2       75.65      152.91     39.55 o 
   3  12   2       99.97      262.70     55.60 o 
   4  12   2     1550.56     1627.81    115.99 o 
   5  12   2     1374.54     1309.37    105.04 o 
   6  12   2      634.45      749.40     96.25 o 
   7  12   2      235.36      304.92     57.29 o 
   8  12   2       81.85      133.21     24.78 o 
   9  12   2        9.58       42.75     36.30 o 
  -9  13   2      154.45      207.15     65.29 o 
  -8  13   2       94.66      119.52     39.76 o 
  -7  13   2       31.20       85.49     42.97 o 
  -6  13   2      465.60      488.75     93.62 o 
  -5  13   2        0.18       58.55     31.87 o 
  -4  13   2      167.08      256.86     71.37 o 
  -3  13   2     7791.17     7993.45    594.28 o 
  -2  13   2    35434.70    35625.92    744.10 o 
  -1  13   2    13906.96    13212.43    486.35 o 
   0  13   2      954.48     1004.08    107.84 o 
   1  13   2     1371.51     1351.39    246.18 o 
   2  13   2       11.73       89.47     41.64 o 
   3  13   2     1562.75     1427.08    107.53 o 
   4  13   2     1983.00     1838.47    127.63 o 
   5  13   2       53.07      104.92     61.64 o 
   6  13   2      132.91      266.70     56.72 o 
   7  13   2      133.14      232.76     49.10 o 
   8  13   2      290.99      447.68     71.20 o 
  -8  14   2       18.84      124.10     36.12 o 
  -7  14   2        7.26       76.19     57.96 o 
  -6  14   2      225.84      191.93     64.63 o 
  -5  14   2     4327.35     3931.10    227.73 o 
  -4  14   2     4237.49     3670.43    214.47 o 
  -3  14   2      163.26      267.69     81.28 o 
  -2  14   2       97.64      175.10     55.91 o 
  -1  14   2     2676.75     2772.54    177.33 o 
   0  14   2      638.43      696.82    103.70 o 
   1  14   2       84.60      139.14     44.58 o 
   2  14   2      425.98      519.46     90.76 o 
   3  14   2      975.40     1014.86    122.23 o 
   4  14   2      116.17      164.96     41.70 o 
   5  14   2     2189.49     1923.19    136.77 o 
   6  14   2      254.69      392.69     75.31 o 
   7  14   2        4.92       19.04     36.64 o 
   8  14   2      885.33      876.04    111.74 o 
  -8  15   2       16.86       71.65     45.64 o 
  -7  15   2       46.87       73.46     24.13 o 
  -6  15   2      815.16     1034.10    135.91 o 
  -5  15   2     3688.63     3411.47    216.45 o 
  -4  15   2     4269.66     3907.48    229.15 o 
  -3  15   2      389.05      441.34     91.36 o 
  -2  15   2      205.98      364.55     79.81 o 
  -1  15   2      715.59      837.16    116.11 o 
   0  15   2     1936.40     2113.99    160.17 o 
   1  15   2       10.93       70.25     39.09 o 
   2  15   2      260.25      278.42     69.25 o 
   3  15   2       45.81      122.80     40.97 o 
   4  15   2     3749.66     3598.02    213.64 o 
   5  15   2     1318.93     1512.33    122.75 o 
   6  15   2      576.39      698.69     95.27 o 
   7  15   2       12.74      102.93     58.96 o 
   8  15   2      191.98      367.30     62.38 o 
  -7  16   2      302.30      337.40     68.70 o 
  -6  16   2     1603.13     1429.15    150.42 o 
  -5  16   2     3396.29     3150.51    213.11 o 
  -4  16   2     4252.04     3771.28    231.91 o 
  -3  16   2       30.42       65.38     36.42 o 
  -2  16   2       12.54       46.35     22.20 o 
  -1  16   2      260.18      297.75    102.27 o 
   0  16   2     3702.12     3422.84    213.17 o 
   1  16   2     5896.62     5845.22    281.82 o 
   2  16   2      102.76      159.19     47.88 o 
   3  16   2        2.91       84.25     30.89 o 
   4  16   2      609.99      624.98    105.67 o 
   5  16   2        8.08       78.58     28.83 o 
   6  16   2     1284.93     1233.35    122.30 o 
   7  16   2      537.83      637.02     98.67 o 
  -7  17   2     1115.05     1292.19    162.53 o 
  -6  17   2       59.90      107.26     33.58 o 
  -5  17   2      104.07      192.10     53.93 o 
  -4  17   2      292.60      379.27     81.96 o 
  -3  17   2      426.60      423.30    121.26 o 
  -2  17   2     2273.45     1797.01    165.89 o 
  -1  17   2       13.10       94.31     43.97 o 
   0  17   2      127.04      194.03     56.24 o 
   1  17   2      751.52      780.61    120.58 o 
   2  17   2     2548.21     2584.89    263.50 o 
   3  17   2      612.32      792.30    185.21 o 
   4  17   2       73.40       93.12     69.29 o 
   5  17   2        7.81       46.37     29.31 o 
   6  17   2       42.12       62.77     60.63 o 
  -6  18   2      596.65      626.36    112.74 o 
  -5  18   2       35.00       95.21     37.21 o 
  -4  18   2        4.60        0.00     28.65 o 
  -3  18   2       48.48       51.99     30.92 o 
  -2  18   2        0.39       35.01     34.31 o 
  -1  18   2     2515.21     2313.27    184.88 o 
   0  18   2     3356.98     3271.95    222.59 o 
   1  18   2     1303.12     1387.14    146.15 o 
   2  18   2      618.97      744.10    121.62 o 
   3  18   2       21.98       50.63     71.95 o 
   4  18   2       35.68       92.88     40.98 o 
   5  18   2        8.33       77.81     28.98 o 
   6  18   2       78.99      190.12     62.63 o 
  -5  19   2       45.45      106.11     31.35 o 
  -4  19   2      397.43      439.01     91.21 o 
  -3  19   2        2.63       29.96     25.90 o 
  -2  19   2       45.79      105.08     36.17 o 
  -1  19   2       89.59      130.76     43.99 o 
   0  19   2       57.18      184.78     57.39 o 
   1  19   2     5259.05     5287.99    296.79 o 
   2  19   2     7321.40     6973.02    346.02 o 
   3  19   2      725.06      855.82    130.43 o 
   4  19   2       21.12       77.57     48.64 o 
   5  19   2       23.71      163.63    108.93 o 
  -4  20   2       30.44       20.19     27.53 o 
  -3  20   2      162.45      117.36     42.85 o 
  -2  20   2       10.50       27.56     30.16 o 
  -1  20   2       44.42       70.00     37.81 o 
   0  20   2        2.49       34.44     55.30 o 
   1  20   2      911.00     1058.17    156.14 o 
   2  20   2      475.72      550.09    109.06 o 
   3  20   2      182.06      330.91     74.67 o 
   4  20   2       72.95      138.35     42.90 o 
  -2  21   2      263.56      349.22     86.28 o 
  -1  21   2       25.47       19.34     47.97 o 
   0  21   2        3.03       77.53     40.64 o 
   1  21   2      269.89      377.29     75.01 o 
   2  21   2      953.60     1150.55    156.25 o 
 -11   1   3      499.18      664.95    114.63 o 
 -10   1   3      613.34      831.82    121.74 o 
  -9   1   3      157.44      166.72     37.33 o 
  -8   1   3       23.37       47.68     32.41 o 
  -7   1   3        0.04       53.97     41.97 o 
  -6   1   3     7939.54     7945.24    158.55 o 
  -5   1   3     2620.99     2371.47     73.74 o 
  -4   1   3      785.04      711.05     34.52 o 
   3   1   3     2732.13     3027.44     74.38 o 
   4   1   3    36970.20    39447.65    522.07 o 
   5   1   3    10429.23    11391.86    186.64 o 
   6   1   3     3606.87     3773.58    118.17 o 
   7   1   3       39.85       76.57     22.28 o 
   8   1   3      636.94      642.43     63.33 o 
   9   1   3      334.66      470.88     50.06 o 
  10   1   3      506.33      551.65    126.14 o 
  11   1   3     2848.00     2890.81    350.44 o 
 -11   2   3      257.60      368.81     75.40 o 
 -10   2   3      145.03      201.05     48.47 o 
  -9   2   3     1341.48     1357.49    125.72 o 
  -8   2   3      160.59      260.05     99.60 o 
  -7   2   3     8770.42     8481.01    263.24 o 
  -6   2   3    20610.87    20441.87    286.47 o 
  -5   2   3     8027.58     7512.83    142.36 o 
  -4   2   3     1950.32     1609.22     53.56 o 
   0   2   3      288.68      305.80     61.29 o 
   2   2   3       49.49       23.97     20.48 o 
   3   2   3     9353.05     9614.33    165.74 o 
   4   2   3    26726.98    29542.40    380.90 o 
   5   2   3     7500.36     8081.94    159.48 o 
   6   2   3     6942.98     7247.55    178.03 o 
   7   2   3     1054.51     1077.76     74.85 o 
   8   2   3     1575.94     1541.67     89.92 o 
   9   2   3     2681.27     2489.16    143.79 o 
  10   2   3      200.56      286.18     65.50 o 
  11   2   3       77.68       25.98     57.30 o 
 -11   3   3        1.47      128.22     50.63 o 
 -10   3   3      154.18      233.95     52.50 o 
  -9   3   3       78.90      123.03     55.96 o 
  -8   3   3     1418.97     1692.50    164.63 o 
  -7   3   3    15393.53    14979.47    372.52 o 
  -6   3   3    26423.66    26778.74    453.05 o 
  -5   3   3     6680.98     6285.22    126.77 o 
  -4   3   3       82.81      206.70     22.61 o 
   2   3   3      757.74      776.83     95.94 o 
   3   3   3     4088.77     3874.11    127.80 o 
   4   3   3    12862.65    13184.36    377.16 o 
   5   3   3       13.86       61.42     13.93 o 
   6   3   3     5146.24     4943.90    185.87 o 
   7   3   3     5694.01     5689.08    165.32 o 
   8   3   3      125.25      311.52     55.69 o 
   9   3   3      699.18      846.94     71.64 o 
  10   3   3      175.44      281.82    105.27 o 
  11   3   3      253.43      417.73    161.23 o 
 -11   4   3       91.32      104.15     35.31 o 
 -10   4   3     1535.21     1408.26    133.67 o 
  -9   4   3        2.38       81.17     31.28 o 
  -8   4   3       33.92      112.80     30.34 o 
  -7   4   3     3556.28     3421.68    164.65 o 
  -6   4   3     5640.17     4478.13    401.30 o 
  -5   4   3      291.27      406.68     55.34 o 
  -4   4   3        3.21       49.42     17.93 o 
  -3   4   3     2002.17     1689.68    146.24 o 
  -1   4   3       97.92      188.12     39.31 o 
   2   4   3     1437.23     1111.95    144.57 o 
   3   4   3     1458.94     1439.73     70.57 o 
   4   4   3      788.80      877.03     44.72 o 
   5   4   3      535.60      744.92     56.51 o 
   6   4   3     2026.55     2057.46    109.70 o 
   7   4   3       65.91      135.98     28.44 o 
   8   4   3     6750.98     6448.10    209.65 o 
   9   4   3     2638.43     2637.54    130.09 o 
  10   4   3      162.45      227.19    111.26 o 
 -11   5   3       71.30      143.42     75.28 o 
 -10   5   3      168.83      289.90     62.64 o 
  -9   5   3     4371.11     3973.88    294.14 o 
  -8   5   3      962.91      946.10     97.23 o 
  -7   5   3     3662.12     3513.96    169.16 o 
  -6   5   3      716.85      786.20    115.25 o 
  -5   5   3      368.42      406.26     52.80 o 
  -4   5   3       42.39       58.21     13.13 o 
   2   5   3     2114.70     2188.15     87.12 o 
   3   5   3     1534.13     1487.69     61.58 o 
   4   5   3       13.22       42.17     13.38 o 
   5   5   3       75.15      187.09     37.15 o 
   6   5   3      857.00      954.07     76.25 o 
   7   5   3     2203.83     2077.08    120.07 o 
   8   5   3      878.62     1042.77     77.28 o 
   9   5   3        0.97       73.18     41.28 o 
  10   5   3        2.07       54.63     83.28 o 
 -11   6   3       17.42       94.64     22.37 o 
 -10   6   3       22.35      116.36     32.03 o 
  -9   6   3       69.32      193.90     38.67 o 
  -8   6   3     3631.43     3455.03    178.72 o 
  -7   6   3      726.17      873.50     98.01 o 
  -6   6   3      793.90      781.67    105.57 o 
  -5   6   3     2132.17     2066.47    116.03 o 
  -4   6   3        0.34       54.98     18.99 o 
  -3   6   3     1252.05     1359.81    108.60 o 
  -2   6   3       13.55       88.95     18.95 o 
  -1   6   3     5278.38     4705.55    305.14 o 
   0   6   3     8510.28     9172.57    247.11 o 
   1   6   3     1385.28     1675.02     79.38 o 
   2   6   3      176.89      212.30     23.83 o 
   3   6   3      105.12      291.36     34.18 o 
   4   6   3      577.79      628.89     39.00 o 
   5   6   3      890.44      886.22     70.57 o 
   6   6   3     1583.64     1692.56    103.87 o 
   7   6   3        0.12       87.59     42.33 o 
   8   6   3     1601.89     1812.75    125.92 o 
   9   6   3     2484.94     2212.90    174.92 o 
  10   6   3        4.55        0.00     67.96 o 
 -11   7   3      339.56      404.02     75.74 o 
 -10   7   3      221.99      385.24     76.19 o 
  -9   7   3     7936.13     7778.56    297.22 o 
  -8   7   3     4537.95     4184.47    202.13 o 
  -7   7   3      435.95      516.68     81.03 o 
  -6   7   3     1654.66     1481.88    107.25 o 
  -5   7   3     1434.68     1372.79    109.44 o 
  -4   7   3     1316.82     1349.91     66.57 o 
  -3   7   3      225.59      186.18     30.71 o 
  -2   7   3     1948.85     1880.37     78.87 o 
  -1   7   3    10613.68    10802.36    207.77 o 
   0   7   3    64805.32    65842.12   1061.04 o 
   1   7   3    19448.99    18861.38    298.35 o 
   2   7   3       25.01       52.80     12.29 o 
   3   7   3      150.61      194.94     22.64 o 
   4   7   3      226.62      326.69     49.80 o 
   5   7   3     5178.43     5041.24    268.17 o 
   6   7   3     2960.12     2620.20    175.84 o 
   7   7   3      246.40      376.14     53.32 o 
   8   7   3      575.22      669.38     61.64 o 
   9   7   3      956.53     1005.06    108.71 o 
  10   7   3     1348.07     1501.70    335.78 o 
 -10   8   3        1.42      114.42     31.30 o 
  -9   8   3     1628.48     1470.06    117.87 o 
  -8   8   3     1060.79     1188.02    112.77 o 
  -7   8   3     1964.34     1779.24    125.85 o 
  -6   8   3       74.09       75.98     36.05 o 
  -5   8   3     2131.53     2000.71    134.96 o 
  -4   8   3       65.80       29.11     28.64 o 
  -3   8   3      328.88      353.86     37.94 o 
  -2   8   3       69.00       68.25     18.83 o 
  -1   8   3      882.82      726.68     50.43 o 
   0   8   3    21776.70    22979.33    356.29 o 
   1   8   3    22118.98    23452.96    360.41 o 
   2   8   3      342.01      471.01     40.05 o 
   3   8   3      177.86      238.35     25.93 o 
   4   8   3     2432.61     2139.10    113.31 o 
   5   8   3     6570.66     6720.29    290.81 o 
   6   8   3       10.27       82.46     40.64 o 
   7   8   3      371.25      378.94     63.23 o 
   8   8   3      316.44      361.51     77.44 o 
   9   8   3      291.86      412.63     82.34 o 
  10   8   3      533.90      626.93    212.53 o 
 -10   9   3      192.42      298.19     51.42 o 
  -9   9   3      980.54     1180.03    128.14 o 
  -8   9   3      177.71      243.15     50.42 o 
  -7   9   3      220.24      264.90     69.96 o 
  -6   9   3     1085.71     1095.39    114.80 o 
  -5   9   3     2256.41     2223.71    149.56 o 
  -4   9   3       89.41      147.38     49.46 o 
  -3   9   3      153.92      208.92     40.44 o 
  -2   9   3     3938.37     3738.21    126.00 o 
  -1   9   3      286.03      379.57     54.13 o 
   0   9   3     6809.42     6659.97    173.88 o 
   1   9   3       91.48      111.24     20.97 o 
   2   9   3     4913.12     4600.94    140.80 o 
   3   9   3      401.71      443.41     41.62 o 
   4   9   3      816.00      798.50     81.55 o 
   5   9   3     3685.69     3285.02    152.55 o 
   6   9   3     1947.33     1936.02    118.15 o 
   7   9   3      267.43      291.73     53.45 o 
   8   9   3       36.31      110.34     23.42 o 
   9   9   3     1031.00     1159.88    121.25 o 
  10   9   3     1167.00     1193.90    297.81 o 
 -10  10   3      291.67      431.42     82.21 o 
  -9  10   3        2.02       53.37     21.61 o 
  -8  10   3       92.41      191.71     46.79 o 
  -7  10   3     1774.45     1612.52    136.53 o 
  -6  10   3        2.09       52.19     31.30 o 
  -5  10   3     3769.76     3379.40    197.87 o 
  -4  10   3     2590.95     2251.71    149.41 o 
  -3  10   3      356.53      354.92     45.16 o 
  -2  10   3     2134.61     1961.48    103.14 o 
  -1  10   3       19.40       65.16     22.33 o 
   0  10   3      121.58      209.12     42.09 o 
   1  10   3      237.67      380.31     49.06 o 
   2  10   3     7581.02     7225.78    190.56 o 
   3  10   3     5508.89     5384.82    202.48 o 
   4  10   3       30.40      139.46     30.25 o 
   5  10   3     1690.50     1780.89    112.86 o 
   6  10   3       42.56       85.27     24.41 o 
   7  10   3     1232.90     1137.57     91.69 o 
   8  10   3       12.99       28.49     28.65 o 
   9  10   3      111.98      142.67     36.98 o 
 -10  11   3       77.85      193.33     42.55 o 
  -9  11   3       46.35       83.71     34.38 o 
  -8  11   3      148.04      161.71     47.97 o 
  -7  11   3      840.27     1058.64    130.71 o 
  -6  11   3        5.29       42.88     47.64 o 
  -5  11   3      194.93      225.99     63.39 o 
  -4  11   3       43.19       64.90     36.71 o 
  -3  11   3      422.16      471.97     54.65 o 
  -2  11   3     7015.60     7068.90    788.83 o 
  -1  11   3     3760.88     3750.45    183.02 o 
   0  11   3     1450.44     1322.71    105.20 o 
   1  11   3     2099.75     2053.00    117.40 o 
   2  11   3     3846.97     3896.27    165.73 o 
   3  11   3     3116.19     3039.77    147.16 o 
   4  11   3     3483.76     3509.51    172.01 o 
   5  11   3     1063.95     1108.77    143.49 o 
   6  11   3       27.37       63.19     22.59 o 
   7  11   3      245.91      261.50     50.57 o 
   8  11   3        6.74       55.26     27.79 o 
   9  11   3      200.05      289.44     51.40 o 
  -9  12   3     2246.13     1850.07    221.19 o 
  -8  12   3      336.81      389.42     79.36 o 
  -7  12   3      921.98      929.83    125.66 o 
  -6  12   3      522.88      595.91    100.01 o 
  -5  12   3      948.91      888.37    117.07 o 
  -4  12   3       20.23       33.84     32.82 o 
  -3  12   3    11919.45    11545.44    295.28 o 
  -2  12   3    10435.30    10232.03    334.12 o 
  -1  12   3      257.61      361.55     69.15 o 
   0  12   3      751.59     1004.40    100.55 o 
   1  12   3     1128.45     1287.19    104.06 o 
   2  12   3    12419.61    11645.56    537.75 o 
   3  12   3    17139.16    16504.61    398.77 o 
   4  12   3      525.25      564.18     78.51 o 
   5  12   3        6.41       92.16     31.93 o 
   6  12   3      783.27      884.81    101.69 o 
   7  12   3      507.76      686.66     89.99 o 
   8  12   3      223.86      224.92     37.93 o 
   9  12   3      213.01      335.05     90.28 o 
  -9  13   3        0.02       37.95     57.30 o 
  -8  13   3      434.09      401.36     81.87 o 
  -7  13   3      224.53      233.44     58.21 o 
  -6  13   3      267.42      392.98    101.27 o 
  -5  13   3      127.40      112.25     44.20 o 
  -4  13   3       28.55       64.99     63.96 o 
  -3  13   3      304.90      264.78     68.67 o 
  -2  13   3      386.93      390.98     81.48 o 
  -1  13   3     1850.31     1893.72    138.97 o 
   0  13   3      154.37      184.37     78.62 o 
   1  13   3     1328.35     1448.93    118.65 o 
   2  13   3      447.54      593.80     81.56 o 
   3  13   3     1716.13     1709.58    140.08 o 
   4  13   3     1603.16     1553.88    113.33 o 
   5  13   3      111.61      216.52     45.38 o 
   6  13   3       18.43       81.86     38.18 o 
   7  13   3       56.24      116.19     27.39 o 
   8  13   3      536.65      647.51     88.21 o 
  -8  14   3      318.63      329.53     72.13 o 
  -7  14   3       21.32      101.40     37.98 o 
  -6  14   3      504.47      434.05     92.08 o 
  -5  14   3     1247.78     1212.64    130.39 o 
  -4  14   3     1579.22     1711.87    142.49 o 
  -3  14   3        2.44       45.45     50.63 o 
  -2  14   3      506.81      574.07     96.34 o 
  -1  14   3       11.16       79.41     35.21 o 
   0  14   3       95.93      193.71     57.01 o 
   1  14   3     1312.49     1317.71    118.99 o 
   2  14   3     6658.58     6233.62    270.42 o 
   3  14   3     4891.56     4592.36    208.16 o 
   4  14   3       66.28      139.04     36.34 o 
   5  14   3     2607.55     2333.31    148.22 o 
   6  14   3     1067.43     1018.17    102.49 o 
   7  14   3        6.51       96.48     27.90 o 
   8  14   3       80.08      359.66     86.94 o 
  -8  15   3      179.41      287.29     60.96 o 
  -7  15   3       10.05       94.97     36.45 o 
  -6  15   3      795.25      773.88    123.78 o 
  -5  15   3     1761.40     1529.26    141.09 o 
  -4  15   3      214.30      293.31     72.24 o 
  -3  15   3      116.08      220.43     64.21 o 
  -2  15   3       16.18      104.38     44.23 o 
  -1  15   3      137.84      195.41     59.53 o 
   0  15   3        7.69      121.65     41.92 o 
   1  15   3      297.69      400.25     84.04 o 
   2  15   3     4684.87     4314.83    230.47 o 
   3  15   3     1137.92     1229.69    126.35 o 
   4  15   3      335.50      336.33     63.57 o 
   5  15   3     2193.24     2178.86    145.59 o 
   6  15   3     3217.50     2904.08    175.48 o 
   7  15   3       99.07      178.37     27.20 o 
  -7  16   3       23.49       21.99     33.98 o 
  -6  16   3       84.93      121.19     40.70 o 
  -5  16   3      233.15      310.19     79.94 o 
  -4  16   3      902.47      895.51    129.34 o 
  -3  16   3      666.35      685.75    111.18 o 
  -2  16   3      180.18      171.41     49.75 o 
  -1  16   3      226.02      324.40     77.44 o 
   0  16   3      396.11      631.43    106.83 o 
   1  16   3       25.59       61.49     33.86 o 
   2  16   3      480.19      534.34     95.29 o 
   3  16   3      343.57      410.17     86.07 o 
   4  16   3      902.74      938.57    125.69 o 
   5  16   3     1115.24     1223.74    130.76 o 
   6  16   3      515.36      741.95     96.27 o 
   7  16   3        7.76      199.02     48.82 o 
  -7  17   3      277.78      470.79    182.55 o 
  -6  17   3      134.17      166.97     51.12 o 
  -5  17   3      511.23      453.41     97.35 o 
  -4  17   3        0.17       38.59     23.62 o 
  -3  17   3      324.90      331.59     81.35 o 
  -2  17   3      937.66      900.30    126.60 o 
  -1  17   3     1773.55     1738.42    152.78 o 
   0  17   3     6441.09     6115.39    298.32 o 
   1  17   3     2879.41     2541.66    183.96 o 
   2  17   3      341.26      370.82     88.53 o 
   3  17   3        0.33       47.84     99.60 o 
   4  17   3       33.66       78.63     69.62 o 
   5  17   3     1705.60     1554.57    137.97 o 
   6  17   3     2363.07     2212.19    156.48 o 
  -6  18   3      208.08      245.86     59.34 o 
  -5  18   3      244.79      303.70     79.28 o 
  -4  18   3      191.30      168.03     46.68 o 
  -3  18   3        8.91       40.21     26.21 o 
  -2  18   3       39.51      103.81     43.31 o 
  -1  18   3     3339.15     3413.77    225.85 o 
   0  18   3     2504.86     2493.17    189.13 o 
   1  18   3      310.24      482.35    101.73 o 
   2  18   3      164.09      175.21     48.02 o 
   3  18   3      240.75      331.66     81.28 o 
   4  18   3       19.62       64.37     37.64 o 
   5  18   3       40.87      134.37     41.23 o 
  -5  19   3      153.63      174.34     77.62 o 
  -4  19   3       30.64       10.66     25.65 o 
  -3  19   3      159.68      140.68     49.44 o 
  -2  19   3       34.87       82.45     39.77 o 
  -1  19   3       85.12      156.91     53.13 o 
   0  19   3      328.94      467.90    109.26 o 
   1  19   3     1131.59     1356.55    165.10 o 
   2  19   3     1443.65     1462.35    169.97 o 
   3  19   3      286.84      357.79     85.28 o 
   4  19   3       37.32       80.18     46.97 o 
  -4  20   3      472.46      552.11    109.87 o 
  -3  20   3      548.75      754.07    130.50 o 
  -2  20   3        2.63       66.31     32.75 o 
  -1  20   3      206.02      268.76     68.67 o 
   0  20   3        1.48       30.56     24.65 o 
   1  20   3      604.40      922.82    145.03 o 
   2  20   3       68.54      152.05     44.66 o 
   3  20   3      909.89      866.20    133.98 o 
  -2  21   3      479.56      508.13     96.19 o 
  -1  21   3      443.74      546.02    109.33 o 
   0  21   3     1263.64     1128.40    158.97 o 
   1  21   3      777.78      950.04    147.84 o 
 -11   0   4     1423.63     1538.34    209.87 o 
 -10   0   4     1594.83     1369.79    188.55 o 
  -9   0   4      591.21      722.20    162.56 o 
  -8   0   4      630.23      598.28    140.58 o 
  -7   0   4     1677.25     1848.14    199.87 o 
  -6   0   4     4513.48     4469.41    162.77 o 
  -5   0   4      220.03      312.08     88.61 o 
  -4   0   4       75.51       47.30     17.99 o 
   0   0   4    17038.06    18786.58    324.46 o 
   1   0   4    46235.71    49095.09   1215.22 o 
   2   0   4    14125.54    15104.90    278.88 o 
   3   0   4      366.94      436.65     45.30 o 
   4   0   4     7686.97     8589.25    357.44 o 
   5   0   4     2720.88     2747.07    116.69 o 
   6   0   4      264.83      374.78     50.63 o 
   7   0   4      685.78      774.52    122.59 o 
   8   0   4     1252.21     1173.25    252.50 o 
   9   0   4      961.48      933.40    227.19 o 
  10   0   4     7626.12     6803.62    594.28 o 
 -11   1   4       12.09       42.95     24.32 o 
 -10   1   4      260.12      287.06     63.36 o 
  -9   1   4        1.46       76.37     44.97 o 
  -8   1   4      968.05      947.89    122.35 o 
  -7   1   4     5253.13     4883.98    187.53 o 
  -6   1   4     9943.15     9622.80    199.38 o 
  -5   1   4      344.10      308.07     51.63 o 
  -4   1   4     1409.73     1417.24     66.77 o 
  -3   1   4      228.75      382.02     50.09 o 
   0   1   4     1928.19     1811.68    102.93 o 
   1   1   4    22584.77    23931.74    372.28 o 
   3   1   4       34.22       54.68      9.99 o 
   4   1   4      137.44      306.22     32.05 o 
   5   1   4       31.02       58.04     12.19 o 
   6   1   4       30.91       84.26     23.17 o 
   7   1   4      372.57      517.12     59.49 o 
   8   1   4       11.70       38.58     36.57 o 
   9   1   4     1888.52     1671.03    181.70 o 
  10   1   4       67.00      172.87     60.46 o 
 -11   2   4      570.44      695.02    118.80 o 
 -10   2   4      164.48      226.86     60.30 o 
  -9   2   4      286.24      269.69     64.49 o 
  -8   2   4      976.03     1082.35    129.56 o 
  -7   2   4     4850.22     4690.48    207.40 o 
  -6   2   4    11948.19    12074.98    230.55 o 
  -5   2   4     1168.00     1076.42     73.13 o 
  -4   2   4     1685.56     2051.40     81.61 o 
   1   2   4     1324.95     1097.28     50.48 o 
   2   2   4     3346.36     3286.18     84.10 o 
   3   2   4     1577.55     1861.24     57.74 o 
   4   2   4      706.76      927.32     50.75 o 
   5   2   4     2474.53     2541.46     82.92 o 
   6   2   4     2403.23     2544.97    104.46 o 
   7   2   4      481.77      584.40     56.92 o 
   8   2   4     1302.11     1229.01    148.76 o 
   9   2   4      230.08      363.63     99.22 o 
  10   2   4      325.66      513.09    115.28 o 
 -11   3   4       70.24       95.26     27.04 o 
 -10   3   4      373.32      448.58    131.92 o 
  -9   3   4       80.48      121.38     72.29 o 
  -8   3   4      870.95      835.94    115.18 o 
  -7   3   4    16418.50    16105.37    340.46 o 
  -6   3   4    11902.94    10905.62    497.96 o 
  -5   3   4     1463.76     1492.29     73.32 o 
  -4   3   4      801.07      616.18     58.96 o 
  -3   3   4     2978.99     2652.67    103.38 o 
   0   3   4        1.93       22.97     10.60 o 
   2   3   4      614.54      637.34     29.82 o 
   3   3   4     6702.77     6739.65    152.61 o 
   4   3   4     7515.17     7200.42    142.58 o 
   5   3   4     6564.55     6192.15    139.02 o 
   6   3   4       61.50      128.02     25.11 o 
   7   3   4     3064.41     3066.93    135.47 o 
   8   3   4     7146.26     6614.41    380.39 o 
   9   3   4     2703.01     2398.10    363.10 o 
  10   3   4     1102.88     1042.88    245.51 o 
 -11   4   4        0.56       74.80     28.32 o 
 -10   4   4      611.95      623.29    107.00 o 
  -9   4   4      923.16      950.15    124.16 o 
  -8   4   4      101.18      157.24     48.28 o 
  -7   4   4     4782.44     4458.35    191.79 o 
  -6   4   4     1625.62     1553.80    112.00 o 
  -5   4   4      555.13      720.34     51.38 o 
  -4   4   4      441.11      427.16     39.32 o 
  -3   4   4      337.74      268.84     32.68 o 
  -2   4   4    11960.14    12134.57    218.22 o 
   1   4   4      481.80      533.78     55.02 o 
   2   4   4      518.02      544.73     30.28 o 
   3   4   4     2031.99     2015.90     66.31 o 
   4   4   4       48.16       58.45     13.33 o 
   5   4   4     4920.93     5074.91    146.50 o 
   6   4   4     5040.51     4803.77    154.00 o 
   7   4   4     2181.14     2463.11    111.73 o 
   8   4   4     2660.51     2572.75    150.72 o 
   9   4   4     2938.04     2624.05    232.90 o 
  10   4   4      214.06      303.11     69.87 o 
 -11   5   4     1074.91     1279.41    138.78 o 
 -10   5   4      148.23      162.29     45.16 o 
  -9   5   4      452.19      586.44    100.44 o 
  -8   5   4      920.86      960.83     96.32 o 
  -7   5   4     1706.34     1542.12    109.73 o 
  -6   5   4        0.08       42.06     21.23 o 
  -5   5   4      258.46      324.76     32.05 o 
  -4   5   4       40.76       79.97     15.41 o 
  -3   5   4     1663.80     1696.93     73.00 o 
  -2   5   4     3013.98     2613.77    102.94 o 
  -1   5   4     7693.79     7343.90    182.02 o 
   1   5   4        4.09       23.85     10.08 o 
   2   5   4      203.35      291.43     24.05 o 
   3   5   4      147.82      273.35     31.29 o 
   4   5   4    11846.75    11859.90    205.62 o 
   5   5   4     1308.03     1204.48     69.29 o 
   6   5   4      969.52     1075.87     71.42 o 
   7   5   4      226.03      365.80     38.57 o 
   8   5   4     4321.35     4222.62    439.72 o 
   9   5   4     1412.41     1442.35    177.31 o 
  10   5   4        0.73        0.00     71.29 o 
 -11   6   4      331.21      572.65     98.43 o 
 -10   6   4     3138.33     3027.11    210.01 o 
  -9   6   4     7295.20     7074.99    322.22 o 
  -8   6   4     2483.96     2332.05    144.94 o 
  -7   6   4        2.32      104.72     35.85 o 
  -6   6   4     5042.29     4316.09    260.83 o 
  -5   6   4        0.94       67.02     27.72 o 
  -4   6   4     3042.75     3150.60    127.92 o 
  -3   6   4      200.84      354.56     68.62 o 
  -2   6   4     8455.29     8936.67    197.96 o 
  -1   6   4    15978.62    16814.96    324.84 o 
   0   6   4    18108.94    17989.50    478.36 o 
   1   6   4      559.85      551.24     35.28 o 
   2   6   4     1276.34     1322.42     56.07 o 
   3   6   4       60.92       98.97     18.69 o 
   4   6   4      235.83      285.30     26.94 o 
   5   6   4    14381.63    14950.58    481.83 o 
   6   6   4      983.84      963.46     75.58 o 
   7   6   4       62.85      174.84     37.06 o 
   8   6   4       65.45       77.97     37.20 o 
   9   6   4       35.74       32.44     36.20 o 
  10   6   4        6.70        0.00     65.29 o 
 -10   7   4      630.02      652.67    110.19 o 
  -9   7   4       76.39      109.46     35.04 o 
  -8   7   4     1112.85     1196.35    125.49 o 
  -7   7   4      438.52      438.17     85.50 o 
  -6   7   4      324.64      258.65     66.18 o 
  -5   7   4       14.65       67.47     25.86 o 
  -4   7   4     2544.02     2559.57    101.00 o 
  -3   7   4      534.51      596.69     50.67 o 
  -2   7   4    22091.07    22482.42    348.74 o 
  -1   7   4    39722.84    41776.58    564.04 o 
   0   7   4    22128.11    22707.29    312.92 o 
   1   7   4     2829.01     2577.58     85.61 o 
   2   7   4     3806.19     3886.11    116.54 o 
   3   7   4     1679.76     1754.43     75.47 o 
   4   7   4     2391.56     2278.24    110.09 o 
   5   7   4     3461.46     3329.01    144.18 o 
   6   7   4     3112.65     2956.76    238.22 o 
   7   7   4      250.47      440.06    104.60 o 
   8   7   4       23.27       50.29     27.47 o 
   9   7   4      106.76      124.59     97.27 o 
  10   7   4        8.70        0.00     84.61 o 
 -10   8   4      686.78      697.97    115.48 o 
  -9   8   4     3241.74     2898.55    199.72 o 
  -8   8   4        3.31       78.85     29.98 o 
  -7   8   4      751.85      683.20    102.96 o 
  -6   8   4      276.54      335.78    100.60 o 
  -5   8   4     2178.42     1932.59    117.50 o 
  -4   8   4    10440.65    10395.50    228.93 o 
  -3   8   4       17.98       35.80     17.79 o 
  -2   8   4      788.97      779.12     53.60 o 
  -1   8   4    31349.12    32246.01    416.10 o 
   0   8   4    46078.83    48365.20    560.45 o 
   1   8   4     1804.35     1731.48     78.95 o 
   2   8   4       20.74       43.43     14.17 o 
   3   8   4       94.12      161.70     20.92 o 
   4   8   4     2969.63     2989.05    132.92 o 
   5   8   4     7521.11     7415.85    232.36 o 
   6   8   4      101.01      160.28     42.33 o 
   7   8   4      701.59      721.32     64.27 o 
   8   8   4      359.08      414.44    107.93 o 
   9   8   4      567.27      784.83    251.17 o 
  10   8   4       91.98       31.31     73.95 o 
 -10   9   4      244.38      317.11     69.53 o 
  -9   9   4      114.13      182.79     44.00 o 
  -8   9   4      116.02      129.32     34.04 o 
  -7   9   4     1505.32     1470.45    138.91 o 
  -6   9   4       12.02       69.93     34.38 o 
  -5   9   4     2563.63     2297.99    153.97 o 
  -4   9   4     1709.49     1823.61     88.45 o 
  -3   9   4      914.47     1033.47     87.18 o 
  -2   9   4      433.44      497.31     49.35 o 
  -1   9   4     8171.81     8425.06    199.98 o 
   0   9   4    29440.09    31026.52    415.68 o 
   1   9   4      830.13      920.13     66.10 o 
   2   9   4      948.31      980.80     61.29 o 
   3   9   4       34.84      115.34     34.25 o 
   4   9   4     5473.67     5330.90    191.06 o 
   5   9   4     1797.79     1694.71    135.57 o 
   6   9   4      176.77      320.05     53.29 o 
   7   9   4     1116.88     1258.27     92.24 o 
   8   9   4      282.06      408.71     88.61 o 
   9   9   4      165.54      157.23     97.94 o 
 -10  10   4      377.34      501.53     95.16 o 
  -9  10   4        9.78       58.24     23.35 o 
  -8  10   4      226.14      282.73     62.31 o 
  -7  10   4     7597.27     6192.68    404.41 o 
  -6  10   4      207.13      179.93     60.42 o 
  -5  10   4     4278.85     3840.20    204.21 o 
  -4  10   4     9051.51     8430.38    263.47 o 
  -3  10   4      743.37      758.98     63.79 o 
  -2  10   4     1391.56     1470.15     82.00 o 
  -1  10   4     1702.83     1788.17     89.81 o 
   0  10   4     2936.00     3077.67    120.43 o 
   1  10   4      269.14      323.77     46.53 o 
   2  10   4     3035.92     3038.11    119.39 o 
   3  10   4     1096.52     1152.47     68.98 o 
   4  10   4     1599.84     1489.31     98.19 o 
   5  10   4     1241.43     1303.37     92.11 o 
   6  10   4     3208.32     2932.85    176.05 o 
   7  10   4     3330.02     3114.54    159.72 o 
   8  10   4      821.58      889.11     95.59 o 
   9  10   4      108.97       91.27    127.25 o 
  -9  11   4       89.80      114.48     40.51 o 
  -8  11   4      763.89      815.36    121.89 o 
  -7  11   4     7701.82     6805.52    321.79 o 
  -6  11   4     1387.72     1252.61    126.83 o 
  -5  11   4      572.90      644.75     98.64 o 
  -4  11   4        1.72       24.16     51.63 o 
  -3  11   4      354.09      373.11     52.90 o 
  -2  11   4       85.80       99.02     25.06 o 
  -1  11   4     2237.18     2161.00    103.74 o 
   0  11   4      400.01      457.21     62.17 o 
   1  11   4     7191.19     6995.43    198.40 o 
   2  11   4    19401.48    19615.21    393.03 o 
   3  11   4    13519.76    13172.16    334.02 o 
   4  11   4        3.05       77.56     23.96 o 
   5  11   4      172.56      293.98     55.24 o 
   6  11   4     1410.92     1266.65     95.78 o 
   7  11   4      381.68      509.66     97.28 o 
   8  11   4      581.01      624.16     71.25 o 
   9  11   4      147.19       83.28    104.60 o 
  -9  12   4       29.08      111.26     37.89 o 
  -8  12   4        6.51       66.85     34.97 o 
  -7  12   4       66.22       46.52     35.85 o 
  -6  12   4     1933.16     1536.42    135.91 o 
  -5  12   4       28.04       74.29     42.64 o 
  -4  12   4      115.46      109.11     64.63 o 
  -3  12   4       11.44       86.21     34.64 o 
  -2  12   4      465.68      588.77     72.21 o 
  -1  12   4      141.21      224.70     41.58 o 
   0  12   4        5.62       77.10     22.27 o 
   1  12   4      387.65      535.33     62.90 o 
   2  12   4       85.49      188.38     31.74 o 
   3  12   4      113.34      202.78     42.49 o 
   4  12   4      751.29      935.10    101.06 o 
   5  12   4      382.31      446.08     74.98 o 
   6  12   4       25.20      130.67     44.73 o 
   7  12   4      192.50      334.42    115.59 o 
   8  12   4       28.23       98.07     22.53 o 
  -9  13   4       28.33       77.75     97.94 o 
  -8  13   4      370.59      302.73     82.28 o 
  -7  13   4     2135.38     1935.95    161.71 o 
  -6  13   4     2304.43     1998.94    158.48 o 
  -5  13   4     1198.46      980.96    125.20 o 
  -4  13   4      966.30      984.56    122.22 o 
  -3  13   4      132.26      261.39     72.38 o 
  -2  13   4      512.12      502.14    128.25 o 
  -1  13   4     1419.34     1392.04    110.26 o 
   0  13   4     1490.31     1568.66    143.24 o 
   1  13   4     4362.79     4377.43    188.31 o 
   2  13   4    17670.43    17132.22    429.35 o 
   3  13   4     5394.42     4931.35    207.51 o 
   4  13   4      157.74      233.78     42.98 o 
   5  13   4        0.75       96.85     26.43 o 
   6  13   4      200.10      259.84     47.11 o 
   7  13   4      254.12      307.10     66.96 o 
   8  13   4      125.58      154.57    126.59 o 
  -8  14   4     1109.17     1168.06    150.75 o 
  -7  14   4     1195.91     1204.98    152.89 o 
  -6  14   4        2.28       30.65     31.20 o 
  -5  14   4     1134.69     1239.05    143.57 o 
  -4  14   4     3520.92     3274.46    203.23 o 
  -3  14   4      545.60      586.79     99.40 o 
  -2  14   4      823.80      947.85     87.94 o 
  -1  14   4        4.41      102.60     34.88 o 
   0  14   4      170.25      226.60     60.97 o 
   1  14   4     2671.56     2482.66    164.61 o 
   2  14   4    13061.02    12542.13    357.27 o 
   3  14   4     6231.34     5787.30    234.33 o 
   4  14   4      699.03      774.22     93.93 o 
   5  14   4      799.02      901.97    103.32 o 
   6  14   4        3.87      100.20     30.67 o 
   7  14   4      718.42      831.10    103.30 o 
   8  14   4      308.27      621.81    101.60 o 
  -8  15   4     1116.80     1029.04    143.09 o 
  -7  15   4      163.23      170.94     50.03 o 
  -6  15   4      176.67      160.97     44.57 o 
  -5  15   4     1153.17     1369.27    156.11 o 
  -4  15   4     1359.05     1438.62    141.43 o 
  -3  15   4     1778.49     1501.86    133.89 o 
  -2  15   4      218.06      234.04     46.21 o 
  -1  15   4     1267.43     1263.68     98.10 o 
   0  15   4      305.84      413.22     80.81 o 
   1  15   4      496.94      533.45     93.51 o 
   2  15   4     1255.18     1292.44    118.38 o 
   3  15   4      110.00      220.88     46.45 o 
   4  15   4      352.07      409.33     64.25 o 
   5  15   4     1470.81     1553.92    120.17 o 
   6  15   4     1801.86     1845.11    129.36 o 
   7  15   4      263.06      451.95     57.99 o 
  -7  16   4      120.55      112.54     40.29 o 
  -6  16   4        0.11        0.00     35.64 o 
  -5  16   4      340.57      532.66    104.12 o 
  -4  16   4     2820.36     2316.65    177.60 o 
  -3  16   4     1444.24     1437.71    220.19 o 
  -2  16   4     1288.34     1288.56    108.76 o 
  -1  16   4     2792.43     2656.37    151.23 o 
   0  16   4     3809.01     3930.99    225.88 o 
   1  16   4        8.82       97.12     27.56 o 
   2  16   4     1514.41     1499.02    132.96 o 
   3  16   4     1072.67     1092.66    117.72 o 
   4  16   4      954.00      943.52    109.85 o 
   5  16   4     1849.83     1723.82    127.66 o 
   6  16   4      773.17      859.96     90.86 o 
  -6  17   4        5.00       70.02     38.31 o 
  -5  17   4       36.69      101.14     44.37 o 
  -4  17   4      451.70      649.40    110.59 o 
  -3  17   4        0.74       60.98     28.33 o 
  -2  17   4     2216.05     2183.86    171.94 o 
  -1  17   4     6129.57     6013.93    385.75 o 
   0  17   4     2189.83     2067.36    164.00 o 
   1  17   4      932.94     1123.44    139.47 o 
   2  17   4       93.43      200.83     51.06 o 
   3  17   4       78.76      114.86     34.34 o 
   4  17   4      122.67      208.20     58.15 o 
   5  17   4      616.34      878.24    107.91 o 
   6  17   4     1643.24     1582.13    123.71 o 
  -6  18   4      140.10      209.94     53.61 o 
  -5  18   4       77.14      163.08     45.90 o 
  -4  18   4     1035.39     1158.57    152.11 o 
  -3  18   4      133.46      213.17     56.53 o 
  -2  18   4      973.23      926.81    132.60 o 
  -1  18   4      713.15      858.34     93.75 o 
   0  18   4      643.87     1062.24    139.65 o 
   1  18   4      564.76      905.70    128.10 o 
   2  18   4       44.13      142.73     42.58 o 
   3  18   4       96.69      202.07     67.29 o 
   4  18   4      438.02      428.15    107.93 o 
   5  18   4      793.51      879.56    177.55 o 
  -5  19   4       97.65      189.00     45.16 o 
  -4  19   4        2.15       33.77     25.23 o 
  -3  19   4       67.10       75.89     28.74 o 
  -2  19   4      930.33      961.08    138.30 o 
  -1  19   4      971.53     1230.29    110.27 o 
   0  19   4      656.02      788.51    128.85 o 
   1  19   4       91.81      150.66     52.25 o 
   2  19   4       37.00       83.75     43.64 o 
   3  19   4        0.47       55.70     51.97 o 
   4  19   4      687.09      925.45    130.99 o 
  -3  20   4      944.42     1203.81    159.63 o 
  -2  20   4     2392.45     2189.95    189.30 o 
  -1  20   4     4162.76     3823.45    254.79 o 
   0  20   4      985.65     1049.49    149.51 o 
   1  20   4      184.81      321.50     78.64 o 
   2  20   4       37.71      116.29     42.59 o 
   3  20   4      349.40      418.77    197.87 o 
   0  21   4       42.74      120.89     22.16 o 
 -11   1   5       77.33      104.10    130.58 o 
 -10   1   5      227.44      313.77     73.13 o 
  -9   1   5     2249.92     2215.80    171.63 o 
  -8   1   5     3410.29     3005.62    192.64 o 
  -7   1   5     1732.40     1708.02    108.57 o 
  -6   1   5     1372.83     1326.09     75.90 o 
  -5   1   5       11.33       34.57     12.48 o 
  -4   1   5      509.22      610.45     46.26 o 
  -3   1   5        8.85       25.80     10.05 o 
  -2   1   5      203.13      285.16     36.27 o 
   0   1   5    45621.74    43417.89   1269.98 o 
   1   1   5    26491.09    24882.06    541.05 o 
   2   1   5     8683.07     8466.54    223.46 o 
   3   1   5     1817.57     1749.08     56.53 o 
   4   1   5     2536.61     2423.32     73.56 o 
   5   1   5     1107.19     1155.51     52.54 o 
   6   1   5      834.58      900.65     63.77 o 
   7   1   5        5.29       57.44     38.02 o 
   8   1   5      624.25     1027.41    169.36 o 
   9   1   5      164.74      227.17     67.60 o 
  10   1   5     2467.52     2423.39    234.29 o 
 -11   2   5       18.85       44.86     58.63 o 
 -10   2   5       11.80       31.85     25.50 o 
  -9   2   5     1471.52     1328.80    138.48 o 
  -8   2   5     2120.82     2025.97    157.30 o 
  -7   2   5     2099.35     2216.93    221.19 o 
  -6   2   5       52.21       93.75     20.38 o 
  -5   2   5     1616.41     1707.22     82.77 o 
  -4   2   5     1830.72     1725.73     91.27 o 
  -3   2   5     3131.81     3177.35    142.24 o 
  -2   2   5     1865.97     1870.30     86.15 o 
   0   2   5     1879.55     2207.90     62.49 o 
   1   2   5     4897.20     4635.16     88.60 o 
   2   2   5      188.15      198.39     17.31 o 
   3   2   5     1278.14     1267.06     46.01 o 
   4   2   5       53.18       89.43     12.91 o 
   5   2   5     1142.60     1250.27     55.49 o 
   6   2   5      762.89      842.53     68.47 o 
   7   2   5     1435.17     1370.13    157.18 o 
   8   2   5      753.27      943.91    167.41 o 
   9   2   5      961.90      996.38    177.76 o 
  10   2   5     1007.71      964.15    177.48 o 
 -11   3   5      471.53      573.19    113.13 o 
 -10   3   5      113.50      189.82     64.96 o 
  -9   3   5       14.60       69.66     35.31 o 
  -8   3   5      287.14      330.69     60.37 o 
  -7   3   5     1038.69      986.70    111.26 o 
  -6   3   5     1385.19     1295.78     74.04 o 
  -5   3   5     1543.80     1606.62     93.94 o 
  -4   3   5      476.31      417.99     41.61 o 
  -3   3   5     6586.33     5807.37    149.57 o 
  -2   3   5    19448.33    20218.83    314.58 o 
  -1   3   5     8694.31     8847.69    158.25 o 
   0   3   5      367.98      483.03     43.45 o 
   1   3   5     2597.00     2565.97     62.39 o 
   2   3   5     1380.00     1364.34     45.53 o 
   3   3   5      246.57      287.50     21.16 o 
   4   3   5     6558.41     6587.32    138.57 o 
   5   3   5      165.83      228.67     23.74 o 
   6   3   5      426.90      567.21     57.59 o 
   7   3   5     1466.66     1371.03    134.51 o 
   8   3   5     2049.25     1862.87    193.37 o 
   9   3   5     1510.28     1402.24    178.34 o 
  10   3   5      163.86      266.67     72.48 o 
 -11   4   5     1049.93     1049.18    146.04 o 
 -10   4   5      266.71      430.96    107.26 o 
  -9   4   5       39.65      103.08     26.28 o 
  -8   4   5     2042.44     1801.67    147.45 o 
  -7   4   5       15.82       53.76     22.85 o 
  -6   4   5     3905.35     3827.53    165.94 o 
  -5   4   5     4195.62     3949.80    132.09 o 
  -4   4   5     4780.29     4879.10    140.73 o 
  -3   4   5    10449.08    10280.96    205.96 o 
  -2   4   5    42792.11    43680.08    588.28 o 
  -1   4   5    10604.95    10666.62    226.65 o 
   0   4   5     1604.49     1699.27     69.17 o 
   1   4   5     1641.46     1748.84     55.52 o 
   2   4   5      370.96      390.76     25.19 o 
   3   4   5     9253.69     9150.48    162.87 o 
   4   4   5    17151.17    17032.15    257.28 o 
   5   4   5      692.29      763.39     56.70 o 
   6   4   5       21.38       39.45     18.41 o 
   7   4   5     4639.75     4394.57    359.77 o 
   8   4   5     2993.95     2805.28    242.46 o 
   9   4   5      398.75      374.32     93.65 o 
  10   4   5       29.88      124.32     48.93 o 
 -11   5   5       12.06      118.93     32.17 o 
 -10   5   5      410.48      445.25     92.07 o 
  -9   5   5      449.36      713.90    113.04 o 
  -8   5   5      345.93      482.44     92.18 o 
  -7   5   5     1323.12     1216.94     98.73 o 
  -6   5   5      191.31      176.57     46.41 o 
  -5   5   5      191.11      185.68     32.34 o 
  -4   5   5      219.73      303.24     33.64 o 
  -3   5   5    26884.57    27200.20    395.54 o 
  -2   5   5    53912.07    55607.00    731.48 o 
  -1   5   5     2240.42     2200.52     71.77 o 
   0   5   5     2139.96     2183.46     70.06 o 
   1   5   5      627.31      566.89     32.62 o 
   2   5   5      130.75      248.64     22.94 o 
   3   5   5    15866.33    15958.60    242.45 o 
   4   5   5    11926.31    11998.95    210.74 o 
   5   5   5     8726.04     8486.52    266.18 o 
   6   5   5       43.34       68.63     20.97 o 
   7   5   5      639.35      688.34    131.23 o 
   8   5   5      764.79      842.13    238.51 o 
   9   5   5      135.57      295.48     79.85 o 
  10   5   5       15.05       75.67     43.35 o 
 -11   6   5     3465.62     3443.71    232.98 o 
 -10   6   5     1523.50     1505.67    141.43 o 
  -9   6   5      347.52      465.01     90.74 o 
  -8   6   5       16.49       78.05     33.83 o 
  -7   6   5      477.72      528.00     77.31 o 
  -6   6   5      635.42      599.35     77.38 o 
  -5   6   5      388.02      536.97     95.94 o 
  -4   6   5        5.09       59.23     18.97 o 
  -3   6   5     2172.96     2225.34     91.54 o 
  -2   6   5    16906.83    16607.76    301.92 o 
  -1   6   5    17143.07    17754.41    261.72 o 
   0   6   5      427.64      555.90     35.39 o 
   1   6   5      617.71      703.11     39.80 o 
   2   6   5      861.00      792.75     42.42 o 
   3   6   5     3178.46     3198.38     96.05 o 
   4   6   5     8706.78     8569.80    180.59 o 
   5   6   5     1273.54     1325.69     76.19 o 
   6   6   5      178.69      188.79     54.39 o 
   7   6   5      297.83      403.58     94.91 o 
   8   6   5      302.36      511.67    187.88 o 
   9   6   5      344.77      442.93    103.14 o 
  10   6   5      613.99      463.04    143.91 o 
 -10   7   5     3063.79     2772.29    211.20 o 
  -9   7   5     1480.90     1348.35    130.23 o 
  -8   7   5      642.22      678.75    109.08 o 
  -7   7   5     1627.01     1521.89    111.56 o 
  -6   7   5      364.42      456.27     70.21 o 
  -5   7   5     6172.94     5405.14    199.78 o 
  -4   7   5     3327.77     3223.84    119.33 o 
  -3   7   5     1887.28     1795.57    128.44 o 
  -2   7   5       28.42       54.58     15.87 o 
  -1   7   5    13350.89    13444.33    226.56 o 
   0   7   5     5562.62     5872.91    137.24 o 
   1   7   5     1640.87     1572.83     65.90 o 
   2   7   5      279.04      331.06     31.51 o 
   3   7   5      148.97      170.31     23.26 o 
   4   7   5    12697.96    12604.09    262.85 o 
   5   7   5    15451.17    15135.45    452.06 o 
   6   7   5      747.92      726.53     75.58 o 
   7   7   5      877.24      775.64    145.24 o 
   8   7   5       75.21      110.74     47.97 o 
   9   7   5       45.15       87.94     88.61 o 
 -10   8   5      724.16      877.31    148.57 o 
  -9   8   5      331.06      493.73     90.17 o 
  -8   8   5       36.01       42.10     21.29 o 
  -7   8   5        2.12       42.26     25.77 o 
  -6   8   5     2642.86     2320.39    137.51 o 
  -5   8   5     7880.12     7502.58    245.56 o 
  -4   8   5    11954.25    11689.56    462.09 o 
  -3   8   5     8514.26     8273.11    202.92 o 
  -2   8   5     1215.47     1218.78     68.96 o 
  -1   8   5     1565.17     1557.98     69.81 o 
   0   8   5    15265.47    16423.70    275.81 o 
   1   8   5      982.34     1050.93     56.18 o 
   2   8   5     1135.66     1258.32     61.82 o 
   3   8   5      501.52      691.36     47.36 o 
   4   8   5     5008.37     5008.81    159.31 o 
   5   8   5      899.99     1036.96     72.94 o 
   6   8   5      668.65      964.80     82.89 o 
   7   8   5      212.54      347.30     99.19 o 
   8   8   5        0.11        0.00     26.52 o 
   9   8   5       10.71        0.00     75.28 o 
 -10   9   5      114.43      189.80     44.01 o 
  -9   9   5       23.13       96.67     32.32 o 
  -8   9   5     1343.94     1331.49    150.46 o 
  -7   9   5     1321.95     1290.27    121.70 o 
  -6   9   5     1097.61     1152.82    106.21 o 
  -5   9   5     5229.15     4920.28    239.61 o 
  -4   9   5     9548.59     9168.21    224.78 o 
  -3   9   5      102.89      113.56     26.71 o 
  -2   9   5      729.30      880.79     63.64 o 
  -1   9   5     6055.33     5727.60    149.15 o 
   0   9   5     4885.07     5123.38    168.65 o 
   1   9   5      404.10      510.75     49.63 o 
   2   9   5       25.60       75.27     16.95 o 
   3   9   5       44.52      110.49     17.57 o 
   4   9   5      137.32      238.82     42.16 o 
   5   9   5      396.41      512.89     53.11 o 
   6   9   5     7658.60     6936.48    321.07 o 
   7   9   5     6405.65     5710.69    369.76 o 
   8   9   5      653.76      895.03    124.05 o 
   9   9   5      870.54     1020.01    303.80 o 
 -10  10   5        0.41      123.30     26.84 o 
  -9  10   5        2.68       74.11     26.72 o 
  -8  10   5     3256.32     3115.16    207.73 o 
  -7  10   5     4738.63     4318.32    238.13 o 
  -6  10   5     1227.23     1136.56    120.28 o 
  -5  10   5      172.77      241.43     52.68 o 
  -4  10   5     1149.59     1269.04     96.77 o 
  -3  10   5     2857.64     2671.10    118.01 o 
  -2  10   5     8666.87     8303.35    382.70 o 
  -1  10   5       79.85      142.11     30.65 o 
   0  10   5     6714.17     6996.39    174.02 o 
   1  10   5     1030.17     1008.30     61.10 o 
   2  10   5     2921.88     3098.14    153.61 o 
   3  10   5        8.38       71.38     26.25 o 
   4  10   5     3795.44     3976.15    179.19 o 
   5  10   5      240.05      438.64     55.93 o 
   6  10   5        3.90      105.27     77.28 o 
   7  10   5     1407.60     1696.51    207.61 o 
   8  10   5      181.26      210.97     72.70 o 
   9  10   5     1101.47     1149.98    155.64 o 
  -9  11   5        4.48       28.91     25.73 o 
  -8  11   5      615.35      610.44    108.36 o 
  -7  11   5     2533.09     2382.33    174.91 o 
  -6  11   5     1214.50     1176.78    122.30 o 
  -5  11   5      783.12      809.01    109.49 o 
  -4  11   5      580.67      585.13     88.61 o 
  -3  11   5      399.79      493.37     60.04 o 
  -2  11   5       48.46       78.15     32.08 o 
  -1  11   5       11.85       73.00     18.64 o 
   0  11   5      566.46      685.82     62.18 o 
   1  11   5      608.62      765.95     62.10 o 
   2  11   5       27.68      153.19     27.07 o 
   3  11   5        0.28      133.72     29.26 o 
   4  11   5       96.29      171.70     44.17 o 
   5  11   5     2130.63     2004.31    119.90 o 
   6  11   5      973.69     1062.70    142.57 o 
   7  11   5     1247.02     1195.56    196.72 o 
   8  11   5      410.65      529.03    140.27 o 
  -9  12   5      253.80      205.06     51.33 o 
  -8  12   5     2101.48     1898.81    162.95 o 
  -7  12   5     7991.88     7410.34    331.39 o 
  -6  12   5     7502.29     6208.45    288.77 o 
  -5  12   5     1392.64     1258.81    117.95 o 
  -4  12   5       39.77      119.53     38.86 o 
  -3  12   5      130.75      155.21     33.83 o 
  -2  12   5      610.52      557.53     65.89 o 
  -1  12   5     1199.21     1141.76     77.07 o 
   0  12   5      877.29      892.05     64.81 o 
   1  12   5      212.56      332.41     44.06 o 
   2  12   5    11219.22    10651.59    262.68 o 
   3  12   5     1340.22     1297.16     94.44 o 
   4  12   5        3.89       55.01     26.61 o 
   5  12   5      204.54      293.74     44.63 o 
   6  12   5        0.37      110.31     19.08 o 
   7  12   5      337.68      619.60    239.18 o 
   8  12   5      637.84      744.60    171.94 o 
  -9  13   5     1571.37     1547.29    177.19 o 
  -8  13   5     2084.48     1941.44    181.88 o 
  -7  13   5      228.13      259.46     57.70 o 
  -6  13   5      818.37      696.97    108.12 o 
  -5  13   5      375.62      457.64     89.33 o 
  -4  13   5      660.83      789.61    113.59 o 
  -3  13   5       40.16       79.89     25.59 o 
  -2  13   5       33.71       91.06     27.59 o 
  -1  13   5      691.77      659.99     65.79 o 
   0  13   5      514.32      636.05     71.73 o 
   1  13   5     2788.11     2712.56    116.05 o 
   2  13   5     1797.16     1732.51     98.24 o 
   3  13   5     3937.92     3182.75    161.42 o 
   4  13   5        2.27       71.95     25.13 o 
   5  13   5      150.74      218.82     40.24 o 
   6  13   5      275.53      426.67     84.97 o 
   7  13   5      890.57      942.73    265.83 o 
   8  13   5      390.59      426.81    112.21 o 
  -8  14   5      786.93      696.20    122.23 o 
  -7  14   5     2312.24     2069.04    169.89 o 
  -6  14   5      102.76      195.89     48.00 o 
  -5  14   5      632.80      678.25    106.70 o 
  -4  14   5      420.32      501.02     93.02 o 
  -3  14   5     1776.25     1648.39    138.02 o 
  -2  14   5      698.56      817.20     79.86 o 
  -1  14   5        1.25       62.29     21.20 o 
   0  14   5     1228.65     1207.22     94.05 o 
   1  14   5     1778.95     1853.98    108.59 o 
   2  14   5     1173.60     1305.87    100.38 o 
   3  14   5      218.45      260.68     60.10 o 
   4  14   5     1319.17     1280.56     98.77 o 
   5  14   5      946.24      949.99    118.42 o 
   6  14   5     1526.65     1407.42    138.35 o 
   7  14   5      408.68      574.30    213.86 o 
  -8  15   5     2094.70     1864.52    173.22 o 
  -7  15   5      107.50      165.83     52.67 o 
  -6  15   5      539.20      564.13    106.42 o 
  -5  15   5     4585.45     4688.30    260.99 o 
  -4  15   5     1855.75     1752.02    147.45 o 
  -3  15   5        0.35       77.86     56.96 o 
  -2  15   5        9.29       90.87     22.87 o 
  -1  15   5     1004.78      985.91     93.51 o 
   0  15   5      132.33      238.95     51.59 o 
   1  15   5      445.12      489.06     73.14 o 
   2  15   5     1472.62     1296.25    104.38 o 
   3  15   5        8.12       83.85     26.14 o 
   4  15   5      578.03      629.64     85.37 o 
   5  15   5        1.44      133.43     45.30 o 
   6  15   5     1622.76     1572.36    152.30 o 
   7  15   5     1836.49     2141.96    339.12 o 
  -7  16   5        0.56        7.01     23.05 o 
  -6  16   5      217.32      270.71     63.55 o 
  -5  16   5     1521.45     1515.00    151.03 o 
  -4  16   5     3689.28     3595.87    225.62 o 
  -3  16   5     2026.24     1877.13    155.46 o 
  -2  16   5        5.12       10.94     19.46 o 
  -1  16   5      951.13      959.47     96.40 o 
   0  16   5      292.71      409.10     68.62 o 
   1  16   5       68.24      153.34     52.63 o 
   2  16   5      131.82      237.22     52.73 o 
   3  16   5      230.35      225.64     59.88 o 
   4  16   5     1011.61     1033.67    114.75 o 
   5  16   5     1676.17     1885.22    172.32 o 
   6  16   5     1953.92     1944.06    178.54 o 
  -6  17   5      229.13      324.94     70.11 o 
  -5  17   5     3878.07     3736.16    241.66 o 
  -4  17   5     1957.63     2072.11    169.47 o 
  -3  17   5       13.14       45.69     27.69 o 
  -2  17   5      677.00      718.77    114.92 o 
  -1  17   5     3047.21     3140.50    172.86 o 
   0  17   5      397.64      554.53    123.92 o 
   1  17   5        1.09       82.83     42.31 o 
   2  17   5      531.05      597.35     98.08 o 
   3  17   5       30.90      120.51     47.30 o 
   4  17   5      472.36      529.49     86.64 o 
   5  17   5      311.84      550.32     99.67 o 
  -5  18   5       39.78      133.52     34.99 o 
  -4  18   5      510.87      750.61    125.25 o 
  -3  18   5      100.17      154.90     49.69 o 
  -2  18   5     3417.11     3050.48    210.96 o 
  -1  18   5     1346.96     1298.00    117.93 o 
   0  18   5      101.31      210.78     41.97 o 
   1  18   5       62.00      137.80     31.84 o 
   2  18   5       77.89      157.37     41.77 o 
   3  18   5     1615.85     1752.28    148.86 o 
   4  18   5     2233.16     2219.50    170.26 o 
   5  18   5       13.25      156.77     37.69 o 
  -4  19   5        0.69       26.28     21.76 o 
  -3  19   5      534.34      613.00    117.06 o 
  -2  19   5     1501.52     1457.27    142.72 o 
  -1  19   5     2162.77     2087.09    141.09 o 
   0  19   5      337.83      406.55     93.61 o 
   1  19   5      229.89      323.58     59.63 o 
   2  19   5      298.98      331.02     67.57 o 
   3  19   5     1406.79     1556.81    141.80 o 
  -3  20   5      178.14      353.01     73.15 o 
  -2  20   5     2006.12     1946.15    169.83 o 
  -1  20   5      722.25     1050.02    144.75 o 
   0  20   5      205.17      310.63     54.70 o 
   1  20   5       22.87       94.63     28.15 o 
   2  20   5       14.49      110.23     26.03 o 
 -11   0   6       48.78       27.98     38.64 o 
 -10   0   6      815.79     1078.64    207.87 o 
  -9   0   6    14603.07    14286.14    687.56 o 
  -8   0   6    14160.33    14605.27    660.91 o 
  -7   0   6     1734.00     1725.56    133.25 o 
  -6   0   6     1768.54     1785.52    133.25 o 
  -5   0   6       14.41       23.98     19.99 o 
  -4   0   6      307.10      337.12     59.96 o 
  -3   0   6     7583.59     7738.36    245.84 o 
  -2   0   6     1643.49     1646.94     93.27 o 
  -1   0   6      317.10      557.64     45.97 o 
   0   0   6     2207.11     1663.60     61.29 o 
   2   0   6      112.74      137.25     58.63 o 
   3   0   6      167.30      230.52     72.62 o 
   4   0   6       89.97      232.52     75.28 o 
   5   0   6     7731.27     7756.34    326.46 o 
   6   0   6     5302.00     4694.98    251.84 o 
   7   0   6       91.96      181.22    100.60 o 
   8   0   6     2431.57     1916.10    282.48 o 
   9   0   6      378.87      446.38    169.89 o 
  10   0   6     1217.50     1253.86    223.86 o 
 -11   1   6        1.08       74.29     31.42 o 
 -10   1   6      108.08      201.07     50.98 o 
  -9   1   6      132.88      125.92     74.95 o 
  -8   1   6      586.94      518.13     98.67 o 
  -7   1   6      132.27      142.82     35.98 o 
  -6   1   6      999.11      989.39     69.90 o 
  -5   1   6       18.52       84.75     20.77 o 
  -4   1   6     1350.42     1322.54     70.40 o 
  -3   1   6       48.60       36.57     12.48 o 
  -2   1   6     4019.93     3946.93    108.82 o 
  -1   1   6       59.20       82.53     13.09 o 
   0   1   6     1184.01     1268.26     60.71 o 
   1   1   6      820.79     1022.00     89.67 o 
   2   1   6      487.24      510.37     74.19 o 
   3   1   6      765.90      882.17     32.70 o 
   4   1   6     2302.57     2197.26    123.61 o 
   5   1   6     1220.62     1253.76     91.77 o 
   6   1   6     1301.61     1197.81    104.39 o 
   7   1   6      178.33      252.90     80.19 o 
   8   1   6       96.87      114.63     50.22 o 
   9   1   6        3.56       74.67     40.16 o 
  10   1   6       25.34        7.99     44.57 o 
 -11   2   6      850.84      706.00    118.90 o 
 -10   2   6      377.56      486.21     98.60 o 
  -9   2   6     6023.95     5713.07    292.66 o 
  -8   2   6     3688.05     3480.76    212.45 o 
  -7   2   6      788.91      759.63     88.47 o 
  -6   2   6       40.65       70.42     20.11 o 
  -5   2   6      178.26      205.55     32.65 o 
  -4   2   6     3214.70     3180.65    114.63 o 
  -3   2   6        0.00       47.32     12.95 o 
  -2   2   6     5982.06     5914.67    138.97 o 
  -1   2   6      348.87      293.79     22.84 o 
   0   2   6     5574.03     5207.38    102.92 o 
   1   2   6      994.51      813.85     67.30 o 
   2   2   6      692.38      800.67     42.07 o 
   3   2   6      214.00      356.80     25.67 o 
   4   2   6       57.34      105.64     25.80 o 
   5   2   6     2957.24     2789.20    189.88 o 
   6   2   6      914.64      966.27    119.96 o 
   7   2   6      257.86      285.61     94.10 o 
   8   2   6      476.03      654.28    138.79 o 
   9   2   6      294.87      285.83    101.60 o 
  10   2   6      538.02      629.82    145.39 o 
 -11   3   6      316.63      370.65     77.94 o 
 -10   3   6       39.85      117.71     32.74 o 
  -9   3   6     1238.40     1159.65    144.44 o 
  -8   3   6      320.14      479.96     53.98 o 
  -7   3   6     1004.43     1022.54     96.65 o 
  -6   3   6     5991.63     5790.98    176.46 o 
  -5   3   6     1383.72     1182.91     71.57 o 
  -4   3   6     2606.36     2545.49    123.25 o 
  -3   3   6     7399.58     7022.71    168.13 o 
  -2   3   6    33279.43    35258.30    412.69 o 
  -1   3   6     1972.29     2021.49     63.70 o 
   0   3   6     1447.04     1409.90     48.19 o 
   1   3   6     1702.65     1576.18     47.30 o 
   2   3   6     2726.54     2808.47     66.93 o 
   3   3   6     3135.18     2907.64    175.21 o 
   4   3   6       70.25       85.27     21.76 o 
   5   3   6     5811.50     5650.88    215.74 o 
   6   3   6       71.62       74.62     56.96 o 
   7   3   6      249.47      317.70     79.71 o 
   8   3   6      653.10      652.34    144.85 o 
   9   3   6      758.72      801.43    163.93 o 
  10   3   6      339.54      506.70    179.22 o 
 -11   4   6      723.10      731.68    121.15 o 
 -10   4   6      380.78      366.95     81.73 o 
  -9   4   6        1.42       20.51     21.61 o 
  -8   4   6      926.19      960.02     93.82 o 
  -7   4   6     1232.98     1242.35    100.84 o 
  -6   4   6     1094.87     1045.82     90.08 o 
  -5   4   6      868.08      893.02     68.38 o 
  -4   4   6      585.46      691.79     55.17 o 
  -3   4   6    15707.17    15879.43    279.29 o 
  -2   4   6    40800.37    43687.47    494.29 o 
  -1   4   6     4601.97     4771.43    109.03 o 
   0   4   6     1933.16     1893.78     61.74 o 
   1   4   6      965.68     1018.12     41.26 o 
   2   4   6        4.73       96.32     18.82 o 
   3   4   6     1266.01     1397.56     52.67 o 
   4   4   6     4939.26     5110.71    161.56 o 
   5   4   6     1756.16     1487.20    146.75 o 
   6   4   6       25.09       59.59     31.28 o 
   7   4   6      400.30      561.76    113.25 o 
   8   4   6      405.98      584.38    134.30 o 
   9   4   6        1.60       50.09     39.74 o 
  10   4   6       78.38      172.84     79.62 o 
 -11   5   6     1803.70     1641.22    150.26 o 
 -10   5   6      232.85      240.24     64.02 o 
  -9   5   6      163.77      178.59     56.24 o 
  -8   5   6      842.98      814.85     88.37 o 
  -7   5   6     4460.11     4280.66    192.37 o 
  -6   5   6     6975.08     6992.37    237.81 o 
  -5   5   6      802.33      788.13     64.49 o 
  -4   5   6     1709.51     1570.64     81.03 o 
  -3   5   6    34002.57    35011.20    485.48 o 
  -2   5   6    33627.41    35133.64    425.42 o 
  -1   5   6     2195.77     2507.78     79.51 o 
   0   5   6     1816.86     1901.19     66.01 o 
   1   5   6     1372.66     1370.83     53.73 o 
   2   5   6     5155.53     4799.88    111.00 o 
   3   5   6    25185.88    24849.11    332.22 o 
   4   5   6    15096.67    14933.05    294.74 o 
   5   5   6     3384.45     3015.10    273.49 o 
   6   5   6      171.60      154.44     61.24 o 
   7   5   6        3.44       42.04     34.98 o 
   8   5   6      626.18      473.03    196.54 o 
   9   5   6      915.68     1021.60    188.23 o 
 -10   6   6      222.26      259.35     63.96 o 
  -9   6   6        0.14       33.55     23.90 o 
  -8   6   6       56.98       75.48     19.99 o 
  -7   6   6       15.02       51.46     36.98 o 
  -6   6   6     4077.83     4099.30    292.15 o 
  -5   6   6     6858.18     6651.36    186.92 o 
  -4   6   6       32.99      102.81     21.90 o 
  -3   6   6    16303.56    17280.29    306.77 o 
  -2   6   6     2051.88     2114.46     76.32 o 
  -1   6   6       68.17      135.68     22.55 o 
   0   6   6     1052.29     1130.67     52.74 o 
   1   6   6     2807.15     2814.05     86.37 o 
   2   6   6     2689.14     2676.87     84.43 o 
   3   6   6     1747.83     1739.30     68.55 o 
   4   6   6    21170.25    21484.02    383.38 o 
   5   6   6     4274.58     4197.87    270.93 o 
   6   6   6        0.37       44.27     33.07 o 
   7   6   6      790.03      787.10    144.70 o 
   8   6   6      697.93      548.98    192.54 o 
   9   6   6       48.23       76.30     54.30 o 
 -10   7   6      539.94      716.29    121.45 o 
  -9   7   6     1119.99     1001.87    138.02 o 
  -8   7   6      146.05      176.85     51.81 o 
  -7   7   6     1501.22     1368.47     93.39 o 
  -6   7   6        0.07       29.92     19.45 o 
  -5   7   6     1985.58     1761.08    168.89 o 
  -4   7   6     3091.18     2975.98    131.58 o 
  -3   7   6     2105.76     1957.55     91.97 o 
  -2   7   6      103.14       84.30     21.44 o 
  -1   7   6      454.31      516.87     40.68 o 
   0   7   6      822.56      876.45     48.64 o 
   1   7   6     2381.93     2517.14     86.78 o 
   2   7   6     6003.53     5593.28    136.37 o 
   3   7   6     7077.33     6590.95    152.50 o 
   4   7   6     5273.45     5255.41    200.25 o 
   5   7   6     1789.16     1658.05    167.94 o 
   6   7   6       16.05       75.21     61.96 o 
   7   7   6      551.66      528.62    118.66 o 
   8   7   6       57.17      110.51     33.98 o 
   9   7   6      650.04      552.31    248.51 o 
 -10   8   6       18.41       58.22     22.84 o 
  -9   8   6      154.12      151.75     46.64 o 
  -8   8   6       28.77       27.75     19.37 o 
  -7   8   6      955.21      942.11    106.45 o 
  -6   8   6     2858.36     2619.10    148.34 o 
  -5   8   6      708.37      596.27     78.73 o 
  -4   8   6      348.28      467.24     50.10 o 
  -3   8   6     3626.46     3503.26    192.72 o 
  -2   8   6      373.97      429.02     37.79 o 
  -1   8   6      822.44      853.08     52.63 o 
   0   8   6     2573.58     2559.96     92.06 o 
   1   8   6      309.61      356.09     40.00 o 
   2   8   6      664.45      701.88     46.42 o 
   3   8   6      412.99      554.98     38.71 o 
   4   8   6     3414.77     3522.87    166.95 o 
   5   8   6       27.21       91.79     36.00 o 
   6   8   6     2420.54     2371.23    214.29 o 
   7   8   6     2036.17     2030.92    202.89 o 
   8   8   6       72.73       90.99     38.78 o 
   9   8   6      577.49      452.38    177.22 o 
 -10   9   6       30.05       87.53     26.99 o 
  -9   9   6       30.39       38.01     22.37 o 
  -8   9   6        2.29        0.00     21.32 o 
  -7   9   6      302.08      371.37     67.35 o 
  -6   9   6      737.80      804.23     96.16 o 
  -5   9   6     1502.12     1415.97    103.80 o 
  -4   9   6     7358.76     6872.62    196.08 o 
  -3   9   6    11910.40    11662.85    281.16 o 
  -2   9   6     9475.86     8689.15    330.54 o 
  -1   9   6     2403.54     2474.38     95.90 o 
   0   9   6       27.42       71.13     18.30 o 
   1   9   6      999.75     1045.50     61.36 o 
   2   9   6      591.11      754.52     52.14 o 
   3   9   6     2067.25     2049.42     94.68 o 
   4   9   6      867.00     1047.69     91.45 o 
   5   9   6      298.12      436.82     71.40 o 
   6   9   6     2215.04     1927.97    195.27 o 
   7   9   6      478.41      673.81    152.65 o 
   8   9   6      832.22      798.48    164.55 o 
   9   9   6     2997.09     2553.02    400.41 o 
  -9  10   6      211.65      166.42     41.86 o 
  -8  10   6       96.65      131.26     41.64 o 
  -7  10   6        8.11        7.36     23.98 o 
  -6  10   6      658.86      614.53     85.93 o 
  -5  10   6     1253.99     1242.34    108.28 o 
  -4  10   6     1698.85     1640.46    143.49 o 
  -3  10   6     2915.70     2802.86    121.56 o 
  -2  10   6     6958.66     6630.33    191.69 o 
  -1  10   6     1485.20     1299.29     70.91 o 
   0  10   6     3266.55     3023.49    112.66 o 
   1  10   6     1617.93     1652.22     80.78 o 
   2  10   6     1549.17     1633.90     79.63 o 
   3  10   6       16.19       87.24     39.72 o 
   4  10   6       25.16       80.20     41.05 o 
   5  10   6     4195.31     3960.78    191.80 o 
   6  10   6     7366.38     6572.96    394.70 o 
   7  10   6     1902.47     1643.38    186.00 o 
   8  10   6     2373.26     2147.29    241.31 o 
  -9  11   6        0.63        0.00     21.99 o 
  -8  11   6     3460.63     3124.71    211.92 o 
  -7  11   6      793.59      726.21    113.77 o 
  -6  11   6      909.23      992.73    107.36 o 
  -5  11   6     1745.05     1569.12    114.24 o 
  -4  11   6       83.46      126.89     36.91 o 
  -3  11   6     1095.03     1066.72     76.40 o 
  -2  11   6      273.04      377.93     54.02 o 
  -1  11   6     6911.43     6531.18    175.42 o 
   0  11   6     4041.36     3703.41    129.24 o 
   1  11   6        8.93       88.21     24.56 o 
   2  11   6      187.04      258.59     36.90 o 
   3  11   6      942.65     1005.93     71.58 o 
   4  11   6      150.99      218.31     46.31 o 
   5  11   6       23.42      117.53     44.69 o 
   6  11   6     2345.23     2188.46    215.56 o 
   7  11   6      401.31      414.65    115.11 o 
   8  11   6     1400.49     1255.53    212.93 o 
  -9  12   6      733.96      868.09    136.60 o 
  -8  12   6      728.07      657.45    116.11 o 
  -7  12   6      133.95      160.62     48.50 o 
  -6  12   6      640.77      603.39     98.43 o 
  -5  12   6       79.96      169.84     42.86 o 
  -4  12   6       75.57      117.22     35.70 o 
  -3  12   6       10.12       65.97     23.08 o 
  -2  12   6     1074.77     1071.53     92.13 o 
  -1  12   6       38.91       98.52     31.11 o 
   0  12   6      371.66      466.30     53.41 o 
   1  12   6      318.82      541.71    101.30 o 
   2  12   6      221.36      297.41     38.62 o 
   3  12   6       63.75      111.18     32.37 o 
   4  12   6       83.61      160.99     38.34 o 
   5  12   6       78.66      187.12     51.22 o 
   6  12   6       28.23      120.42     37.89 o 
   7  12   6       68.59       94.08     76.62 o 
   8  12   6      128.26      153.42     79.62 o 
  -8  13   6      621.44      691.16    116.67 o 
  -7  13   6     1297.49     1479.25    149.21 o 
  -6  13   6        5.98       50.51     21.60 o 
  -5  13   6       21.65       27.98     35.98 o 
  -4  13   6       36.83       67.54     21.66 o 
  -3  13   6      107.27      293.42     37.65 o 
  -2  13   6      202.02      223.93     43.32 o 
  -1  13   6     6894.35     6944.95    214.08 o 
   0  13   6     7270.47     6840.45    214.39 o 
   1  13   6       56.56      156.29     26.96 o 
   2  13   6       66.43      133.63     19.15 o 
   3  13   6     1384.20     1396.56    101.26 o 
   4  13   6       57.74      129.44     65.28 o 
   5  13   6        2.79       34.76     49.91 o 
   6  13   6     1568.83     1488.22    225.62 o 
   7  13   6      419.94      531.32    132.50 o 
  -8  14   6     1470.76     1470.26    153.28 o 
  -7  14   6        5.54       33.35     25.76 o 
  -6  14   6      487.60      589.75    103.88 o 
  -5  14   6      664.21      647.81    106.36 o 
  -4  14   6      515.97      625.40    100.57 o 
  -3  14   6      503.99      614.09     86.67 o 
  -2  14   6      258.18      340.69     54.06 o 
  -1  14   6     1133.46     1114.80     86.61 o 
   0  14   6     4113.92     3974.50    162.71 o 
   1  14   6      163.81      247.63     42.45 o 
   2  14   6       11.09       78.60     38.95 o 
   3  14   6      297.63      359.93     49.84 o 
   4  14   6       33.39      177.10     45.57 o 
   5  14   6     2298.49     2445.67    163.35 o 
   6  14   6     1941.11     1925.62    216.20 o 
   7  14   6     1080.13     1232.05    168.58 o 
  -7  15   6      169.18      209.16     58.96 o 
  -6  15   6      107.79      100.13     36.04 o 
  -5  15   6     2485.59     2371.57    178.48 o 
  -4  15   6     2559.43     2594.19    183.02 o 
  -3  15   6     2389.44     2200.06    162.52 o 
  -2  15   6        4.53       70.74     16.74 o 
  -1  15   6       21.49       65.81     19.34 o 
   0  15   6     1518.81     1489.17     97.45 o 
   1  15   6      307.33      400.65     53.97 o 
   2  15   6       94.67      141.80     25.57 o 
   3  15   6      213.47      257.75     77.75 o 
   4  15   6      567.04      691.65    100.37 o 
   5  15   6     1478.52     1597.86    132.80 o 
   6  15   6      993.71     1300.16    219.64 o 
  -7  16   6      220.74      290.90     60.96 o 
  -6  16   6      142.06      241.73     54.97 o 
  -5  16   6      947.69     1128.91    144.04 o 
  -4  16   6       39.07       65.60     24.18 o 
  -3  16   6      483.11      603.78    102.18 o 
  -2  16   6        6.54       82.40     19.82 o 
  -1  16   6        0.84       44.71     18.14 o 
   0  16   6      620.25      832.58     96.78 o 
   1  16   6      400.36      434.07     73.44 o 
   2  16   6     1320.80     1337.39     96.80 o 
   3  16   6      434.79      526.63     69.46 o 
   4  16   6        1.72      103.86     32.91 o 
   5  16   6      364.13      469.85     52.84 o 
   6  16   6     1781.32     1851.84    232.35 o 
  -6  17   6       56.57      155.70     36.93 o 
  -5  17   6     1845.40     1621.41    149.78 o 
  -4  17   6     3076.28     2894.50    204.19 o 
  -3  17   6      464.18      551.28     98.24 o 
  -2  17   6       20.80       82.87     25.88 o 
  -1  17   6        4.92      118.10     26.84 o 
   0  17   6       22.31       89.47     63.96 o 
   1  17   6       36.19       77.74     24.28 o 
   2  17   6      853.05     1052.20    111.64 o 
   3  17   6     2520.75     2676.08    145.13 o 
   4  17   6      370.27      385.60     70.54 o 
   5  17   6        1.95       62.37     62.96 o 
  -5  18   6     2679.35     2422.24    191.68 o 
  -4  18   6       35.69      108.97     72.95 o 
  -3  18   6        5.61       49.69     26.54 o 
  -2  18   6        0.21       12.17     35.64 o 
  -1  18   6       21.25       81.01     29.31 o 
   0  18   6       30.88       70.93     22.32 o 
   1  18   6       27.25      102.75     28.95 o 
   2  18   6      173.25      344.34     60.07 o 
   3  18   6       95.62      239.18     50.50 o 
   4  18   6      188.48      304.22     55.34 o 
  -4  19   6      448.51      370.10     74.43 o 
  -3  19   6      298.01      410.58     89.70 o 
  -2  19   6      882.62     1183.05    149.23 o 
  -1  19   6        5.16       44.92     55.30 o 
   0  19   6      822.45      967.61    110.54 o 
   1  19   6      455.57      604.03     93.79 o 
   2  19   6     3190.79     3169.00    186.91 o 
   3  19   6     8737.19     9133.76    453.71 o 
  -2  20   6     1460.90     1705.22    155.46 o 
  -1  20   6     1841.45     1579.05    150.89 o 
   0  20   6      406.79      458.40    122.59 o 
   1  20   6       28.30       78.32     26.13 o 
 -11   1   7      271.14      288.44     75.01 o 
 -10   1   7      972.21      939.91    141.18 o 
  -9   1   7     8668.92     8838.77    377.59 o 
  -8   1   7     3524.71     3592.18    219.06 o 
  -7   1   7     2517.95     2508.79    119.56 o 
  -6   1   7      378.75      341.47     51.51 o 
  -5   1   7      551.59      680.41     65.24 o 
  -4   1   7     3875.99     3627.05    125.78 o 
  -3   1   7     1579.79     1742.07     79.08 o 
  -2   1   7     1691.04     1421.14     64.05 o 
  -1   1   7     4292.06     4492.45    106.94 o 
   0   1   7      242.05      258.70     42.13 o 
   1   1   7     2881.12     2982.89    196.21 o 
   2   1   7     1851.91     1793.80    164.89 o 
   3   1   7     2086.41     2177.40    149.28 o 
   4   1   7     4941.62     4810.70    201.21 o 
   5   1   7    14984.93    13868.06    380.38 o 
   6   1   7      924.35      896.71    110.26 o 
   7   1   7      371.33      460.17    117.64 o 
   8   1   7        9.10       72.33     41.04 o 
   9   1   7       65.11      131.99     47.20 o 
 -11   2   7       25.19       75.51     35.51 o 
 -10   2   7       66.69       87.01     32.88 o 
  -9   2   7      964.86      911.77    135.91 o 
  -8   2   7       99.76      103.47     38.89 o 
  -7   2   7      980.22      967.13     90.80 o 
  -6   2   7      199.94      295.10     48.24 o 
  -5   2   7     1705.53     1718.66     89.51 o 
  -4   2   7     4512.69     4601.66    144.99 o 
  -3   2   7      491.73      544.38     51.29 o 
  -2   2   7     1414.49     1507.86     66.66 o 
  -1   2   7      974.16      987.21     45.44 o 
   0   2   7      206.74      275.86     24.19 o 
   1   2   7      218.99      222.54     55.68 o 
   2   2   7       15.14       61.81     29.77 o 
   3   2   7     1404.81     1495.15    105.50 o 
   4   2   7     9180.43     8595.57    282.01 o 
   5   2   7     5963.12     5782.69    228.77 o 
   6   2   7      584.58      536.95    104.57 o 
   7   2   7     1778.28     1609.85    179.72 o 
   8   2   7     1560.09     1580.73    177.28 o 
   9   2   7      229.61      403.58    114.66 o 
 -11   3   7     1159.27     1375.89    175.00 o 
 -10   3   7       55.16      137.07     49.63 o 
  -9   3   7        0.90        0.00     19.95 o 
  -8   3   7       24.13       64.30     43.64 o 
  -7   3   7     1964.75     1839.33    142.91 o 
  -6   3   7     3888.84     3694.24    145.57 o 
  -5   3   7     3923.68     3712.10    136.84 o 
  -4   3   7     2678.78     2476.64    104.21 o 
  -3   3   7     1468.02     1468.99     55.55 o 
  -2   3   7    14804.84    15079.52    231.70 o 
  -1   3   7      604.02      742.05     59.33 o 
   0   3   7     1167.39     1312.82     46.69 o 
   1   3   7     3847.93     4122.25     97.26 o 
   2   3   7     1087.71     1175.25     98.77 o 
   3   3   7     1692.21     1567.51    113.93 o 
   4   3   7     1942.67     1845.84    120.64 o 
   5   3   7      841.13      836.65     80.71 o 
   6   3   7      294.63      349.54     84.95 o 
   7   3   7     2813.69     2318.51    314.46 o 
   8   3   7     2547.98     2422.07    236.14 o 
   9   3   7      552.38      745.66    163.83 o 
 -10   4   7       56.06       74.55     28.80 o 
  -9   4   7      630.13      577.54    108.93 o 
  -8   4   7     1065.41     1058.48     99.88 o 
  -7   4   7    11363.44    10903.90    322.56 o 
  -6   4   7     9342.90     9053.88    277.16 o 
  -5   4   7       88.61      120.33     26.84 o 
  -4   4   7      194.79      215.17     36.78 o 
  -3   4   7     9521.90     9426.66    308.47 o 
  -2   4   7     1780.24     1833.01     67.23 o 
  -1   4   7     2474.32     2353.71     75.25 o 
   0   4   7       52.11       81.96     19.57 o 
   1   4   7      434.35      538.71     48.62 o 
   2   4   7       29.24      151.46     37.74 o 
   3   4   7     8368.69     8444.51    280.27 o 
   4   4   7        2.74       69.74     23.05 o 
   5   4   7     3480.78     3132.79    227.08 o 
   6   4   7      125.79      115.10     53.94 o 
   7   4   7     1305.21     1203.21    147.81 o 
   8   4   7     2513.57     2207.29    382.42 o 
   9   4   7     1657.01     1488.62    199.86 o 
 -10   5   7     1446.45     1233.59    161.82 o 
  -9   5   7      426.73      367.16     82.39 o 
  -8   5   7      691.28      716.21     92.44 o 
  -7   5   7     4736.95     4518.32    200.64 o 
  -6   5   7     2859.88     2644.31    142.25 o 
  -5   5   7     7885.60     7976.27    235.52 o 
  -4   5   7       63.36       95.19     33.65 o 
  -3   5   7     1728.65     1763.50     84.48 o 
  -2   5   7      164.87      320.43     59.04 o 
  -1   5   7       80.77      167.80     23.89 o 
   0   5   7       33.91       60.14     15.54 o 
   1   5   7     9470.78     9308.86    167.23 o 
   2   5   7     3667.34     3568.49    120.78 o 
   3   5   7     1032.86     1108.49     92.25 o 
   4   5   7     2543.77     2670.15    151.62 o 
   5   5   7        0.62       95.67     40.38 o 
   6   5   7      986.50      950.07    152.91 o 
   7   5   7      576.61      573.58    125.14 o 
   8   5   7      209.39      273.16    119.92 o 
   9   5   7      216.65      323.60    101.81 o 
 -10   6   7        3.92        0.00     20.18 o 
  -9   6   7      176.62      195.59     35.10 o 
  -8   6   7     1914.89     2031.35    135.67 o 
  -7   6   7    11983.69    11626.85    341.41 o 
  -6   6   7     9881.06     9283.85    287.12 o 
  -5   6   7       43.57       75.81     18.02 o 
  -4   6   7       20.33       61.62     24.32 o 
  -3   6   7     3321.56     3347.81    121.74 o 
  -2   6   7       23.20       50.13     15.28 o 
  -1   6   7     6425.32     6450.88    146.38 o 
   0   6   7      620.77      740.00     43.34 o 
   1   6   7       35.74       52.58     16.25 o 
   2   6   7    28303.75    28207.20    452.45 o 
   3   6   7    27317.70    26081.61    574.58 o 
   4   6   7     5687.81     5917.98    238.85 o 
   5   6   7      160.57      199.04     69.40 o 
   6   6   7      429.42      519.20    118.62 o 
   7   6   7      135.21      165.09     53.63 o 
   8   6   7      508.70      536.32    202.54 o 
   9   6   7       89.76      124.59     79.95 o 
 -10   7   7      818.44      731.18    127.67 o 
  -9   7   7      148.63      184.56     53.78 o 
  -8   7   7     1442.98     1426.19    113.31 o 
  -7   7   7      894.26      939.39    103.87 o 
  -6   7   7     2072.34     1974.15    126.51 o 
  -5   7   7      365.60      360.24     50.56 o 
  -4   7   7      770.34      830.80     98.27 o 
  -3   7   7      769.77      811.25     63.11 o 
  -2   7   7     1956.94     1920.62     89.31 o 
  -1   7   7      229.16      271.49     33.74 o 
   0   7   7     2374.23     2364.34     85.28 o 
   1   7   7    13910.10    13976.62    267.99 o 
   2   7   7    24300.03    24492.70    400.39 o 
   3   7   7     2074.36     2063.19    101.57 o 
   4   7   7     6065.40     5077.55    304.76 o 
   5   7   7       49.40      136.71     62.96 o 
   6   7   7        6.40      221.86    111.93 o 
   7   7   7      433.74      525.39    122.86 o 
   8   7   7      318.86      423.61     61.14 o 
   9   7   7      103.63      285.82    162.56 o 
 -10   8   7       22.72       56.62     27.92 o 
  -9   8   7       46.27       67.28     28.55 o 
  -8   8   7        0.52       53.46     21.65 o 
  -7   8   7      204.35      247.49     54.52 o 
  -6   8   7      316.88      306.22     61.42 o 
  -5   8   7     4349.61     3821.36    174.48 o 
  -4   8   7     7885.86     7701.42    209.08 o 
  -3   8   7     4747.89     4818.79    167.06 o 
  -2   8   7     1247.23     1254.84     74.20 o 
  -1   8   7      219.16      227.12     32.11 o 
   0   8   7      456.61      570.46     46.54 o 
   1   8   7      285.68      422.84     39.06 o 
   2   8   7       54.98      103.59     19.08 o 
   3   8   7     1139.37     1257.68     97.79 o 
   4   8   7     1778.70     1715.27    170.51 o 
   5   8   7      303.40      372.05    110.26 o 
   6   8   7      493.18      478.80    159.56 o 
   7   8   7      104.25      126.29     46.65 o 
   8   8   7      279.58      363.10     93.94 o 
   9   8   7     1390.60     1870.80    417.07 o 
 -10   9   7      325.80      381.17     92.65 o 
  -9   9   7      244.71      213.64     72.62 o 
  -8   9   7       75.46      187.54     36.09 o 
  -7   9   7      472.73      411.26     70.37 o 
  -6   9   7      243.55      190.21     48.64 o 
  -5   9   7      704.88      757.17     90.74 o 
  -4   9   7     7981.16     7559.28    212.35 o 
  -3   9   7     8032.10     7829.39    211.84 o 
  -2   9   7     4690.92     4623.33    154.91 o 
  -1   9   7    16909.99    16271.93    284.78 o 
   0   9   7    11318.01    11744.96    232.85 o 
   1   9   7        2.41       80.30     20.33 o 
   2   9   7     4082.01     4195.08    127.77 o 
   3   9   7       24.62      148.54     37.92 o 
   4   9   7      261.00      407.68    105.92 o 
   5   9   7     1369.77     1434.18    162.28 o 
   6   9   7     1448.11     1424.11    163.01 o 
   7   9   7       75.48      155.18     56.96 o 
   8   9   7      358.75      461.73    150.24 o 
  -9  10   7        1.51       36.56     30.58 o 
  -8  10   7      282.06      299.69     77.90 o 
  -7  10   7      169.79      178.86     48.55 o 
  -6  10   7        0.64       62.31     21.00 o 
  -5  10   7        7.45       64.78     21.32 o 
  -4  10   7      733.79      794.57     68.93 o 
  -3  10   7     3774.55     3852.48    147.43 o 
  -2  10   7      359.89      504.31     60.04 o 
  -1  10   7     8632.15     8524.09    200.51 o 
   0  10   7     2729.89     2785.39    107.61 o 
   1  10   7      759.01      879.55     62.44 o 
   2  10   7      533.56      667.06     47.68 o 
   3  10   7        2.74       68.57     46.18 o 
   4  10   7      440.70      671.01    139.58 o 
   5  10   7       19.48       73.24     91.61 o 
   6  10   7     1753.42     1894.11    197.89 o 
   7  10   7      312.20      483.34    113.02 o 
   8  10   7     1789.48     1785.35    195.23 o 
  -9  11   7       31.17      102.17     34.99 o 
  -8  11   7        1.72       33.48     25.80 o 
  -7  11   7       16.27       45.78     22.76 o 
  -6  11   7      520.04      524.38     80.72 o 
  -5  11   7       15.28       43.10     33.03 o 
  -4  11   7       99.83      159.44     42.79 o 
  -3  11   7     2194.20     2239.03    113.11 o 
  -2  11   7     7123.96     7041.46    207.74 o 
  -1  11   7     1988.17     1918.20     99.57 o 
   0  11   7     2825.64     2759.95    111.11 o 
   1  11   7      917.82     1039.11     67.14 o 
   2  11   7     1062.22     1079.17     65.17 o 
   3  11   7      369.27      562.39     65.44 o 
   4  11   7       11.68       73.47     44.96 o 
   5  11   7      128.53      129.17     47.90 o 
   6  11   7      162.46      148.13     50.04 o 
   7  11   7        2.09       35.15     35.31 o 
   8  11   7        5.26       77.36     60.29 o 
  -9  12   7      716.09      743.03    126.73 o 
  -8  12   7      125.16      175.18     51.51 o 
  -7  12   7      358.86      436.04     88.79 o 
  -6  12   7      134.63      157.98     29.17 o 
  -5  12   7      180.52      390.34     69.26 o 
  -4  12   7       17.05       75.73     25.41 o 
  -3  12   7      281.86      387.42     55.89 o 
  -2  12   7      928.14      959.83     76.20 o 
  -1  12   7     4001.06     3983.55    154.14 o 
   0  12   7     1746.98     1576.59     83.34 o 
   1  12   7     1361.73     1315.17     73.81 o 
   2  12   7       75.30      276.36     31.53 o 
   3  12   7      109.58      201.89     40.75 o 
   4  12   7     1994.27     1996.80    203.88 o 
   5  12   7      119.68      207.38    110.26 o 
   6  12   7     1068.62     1149.38    197.52 o 
   7  12   7        2.19       54.95     47.30 o 
  -8  13   7       29.74       97.81     67.29 o 
  -7  13   7        6.25       42.35     22.20 o 
  -6  13   7      115.12      111.40     38.56 o 
  -5  13   7      421.17      409.71     71.86 o 
  -4  13   7     2025.24     1876.54    129.10 o 
  -3  13   7     1781.44     1745.91    103.44 o 
  -2  13   7      628.49      661.49     72.76 o 
  -1  13   7     4252.13     4013.96    160.11 o 
   0  13   7     5206.02     4825.43    161.03 o 
   1  13   7       20.71      103.77     22.26 o 
   2  13   7       58.81      151.13     35.65 o 
   3  13   7      110.40      356.11     79.23 o 
   4  13   7       15.23      105.60     41.67 o 
   5  13   7      770.08      925.28    173.84 o 
   6  13   7      972.31      958.79    177.99 o 
   7  13   7      379.14      290.35    111.26 o 
  -8  14   7      101.73       72.35     81.61 o 
  -7  14   7        6.17       67.84     47.97 o 
  -6  14   7       50.88      168.46     41.86 o 
  -5  14   7      448.81      517.59     95.20 o 
  -4  14   7     1748.44     1726.26    129.24 o 
  -3  14   7     1858.01     1643.65    121.19 o 
  -2  14   7        0.95       59.23     30.45 o 
  -1  14   7     1595.17     1733.35    103.84 o 
   0  14   7     3513.69     3355.05    148.83 o 
   1  14   7      533.58      619.20     59.77 o 
   2  14   7      601.78      614.23     89.80 o 
   3  14   7      431.27      470.64     75.18 o 
   4  14   7       13.34      105.31     89.61 o 
   5  14   7      600.28      691.99    155.75 o 
   6  14   7      904.96     1038.95    192.44 o 
  -7  15   7      489.43      597.31    143.91 o 
  -6  15   7       15.85       47.12     22.08 o 
  -5  15   7     1033.69     1091.98    136.37 o 
  -4  15   7     5075.04     4596.65    252.01 o 
  -3  15   7     2271.02     2283.53    147.49 o 
  -2  15   7     1047.28     1231.72     93.76 o 
  -1  15   7     5256.27     5023.14    192.80 o 
   0  15   7     4354.77     4414.88    178.59 o 
   1  15   7      534.44      696.12     65.03 o 
   2  15   7      111.41      221.83     45.89 o 
   3  15   7       94.07      211.27     38.21 o 
   4  15   7       98.52      153.36     84.28 o 
   5  15   7     1033.73     1070.61    195.05 o 
   6  15   7      433.51      609.67    140.50 o 
  -6  16   7      130.85      200.92     41.78 o 
  -5  16   7     1345.22     1676.41    227.19 o 
  -4  16   7     3331.37     3276.36    213.01 o 
  -3  16   7      613.52      747.87    110.89 o 
  -2  16   7       98.17      122.79     28.65 o 
  -1  16   7      305.56      473.11     67.87 o 
   0  16   7     1955.54     2016.74    118.44 o 
   1  16   7     1129.12     1223.24     96.99 o 
   2  16   7       18.04      126.98     29.12 o 
   3  16   7      343.07      410.73     63.52 o 
   4  16   7        6.32      109.47     49.30 o 
   5  16   7      124.76      252.29     89.61 o 
  -5  17   7      178.78      259.55     77.95 o 
  -4  17   7     2535.45     2346.09    179.44 o 
  -3  17   7      731.92      642.83    188.55 o 
  -2  17   7      113.34      130.60     49.30 o 
  -1  17   7        4.53       98.98     25.98 o 
   0  17   7       30.86      117.76     24.16 o 
   1  17   7     1682.23     1794.92    122.29 o 
   2  17   7     1186.23     1391.84    123.77 o 
   3  17   7       59.08      260.92     46.70 o 
   4  17   7        4.07      140.94     53.10 o 
  -4  18   7      351.80      480.13     89.61 o 
  -3  18   7      155.34      242.80     54.83 o 
  -2  18   7       25.39       63.76     32.98 o 
  -1  18   7      136.99      245.57     38.86 o 
   0  18   7       10.33       51.13     43.97 o 
   1  18   7      602.03      681.71     84.91 o 
   2  18   7     4531.77     4495.13    284.61 o 
   3  18   7     4425.41     4489.04    246.07 o 
  -3  19   7      273.78      363.73     69.49 o 
  -2  19   7       30.75      108.37     48.97 o 
  -1  19   7       60.93      149.03     33.31 o 
   0  19   7       40.03      150.89     32.15 o 
   1  19   7      248.55      376.90     49.81 o 
   2  19   7      379.11      531.48     99.21 o 
 -10   0   8      196.83      315.80    112.59 o 
  -9   0   8     3878.98     3858.85    339.78 o 
  -8   0   8       80.39      116.59     56.63 o 
  -7   0   8      416.58      552.98     71.29 o 
  -6   0   8      406.75      556.31     90.61 o 
  -5   0   8     7221.15     7248.67    286.48 o 
  -4   0   8    10836.50    11269.42    351.11 o 
  -3   0   8     1761.60     1645.61    111.26 o 
  -2   0   8    12411.43    13110.23    338.45 o 
  -1   0   8      704.70      742.19     54.63 o 
   0   0   8     2187.94     1966.73    212.53 o 
   1   0   8     2328.87     2312.51    231.18 o 
   2   0   8       36.00       73.29     54.63 o 
   3   0   8      256.06      371.09    111.26 o 
   4   0   8     6272.63     6281.96    406.41 o 
   5   0   8     9272.83     8661.10    492.35 o 
   6   0   8      534.40      361.10    138.58 o 
   7   0   8      844.64      719.54    225.85 o 
   8   0   8       63.54       89.94     71.29 o 
   9   0   8      822.15      713.54    237.85 o 
 -10   1   8        0.27       48.58     26.40 o 
  -9   1   8        5.57       62.02     20.21 o 
  -8   1   8      483.10      475.25     93.99 o 
  -7   1   8      431.68      600.46     77.95 o 
  -6   1   8     1370.13     1425.88     87.62 o 
  -5   1   8     2691.55     2619.07    116.13 o 
  -4   1   8     3410.46     3441.21    126.93 o 
  -3   1   8     1908.03     1665.75    111.26 o 
  -2   1   8     6525.42     6377.77    153.57 o 
  -1   1   8      642.63      623.21     34.38 o 
   0   1   8       51.54      124.60     42.64 o 
   1   1   8      482.01      500.44     89.27 o 
   2   1   8      102.42      196.23     56.44 o 
   3   1   8      325.26      478.84     88.32 o 
   4   1   8      738.62      866.15     88.49 o 
   5   1   8      821.99      935.83    126.25 o 
   6   1   8       46.57       71.83     29.82 o 
   7   1   8       57.68       66.29     41.64 o 
   8   1   8       80.75       41.17     39.71 o 
   9   1   8      123.84      249.12     83.54 o 
 -10   2   8      227.89      341.01     86.61 o 
  -9   2   8      400.23      387.49     86.98 o 
  -8   2   8        1.54       85.18     47.97 o 
  -7   2   8        0.29       49.16     53.63 o 
  -6   2   8     1165.68     1309.89     83.03 o 
  -5   2   8     6131.59     6034.36    184.21 o 
  -4   2   8     7163.93     6747.98    184.89 o 
  -3   2   8      312.89      421.52     74.62 o 
  -2   2   8     3175.70     3088.66    102.23 o 
  -1   2   8     2883.75     2954.02     87.59 o 
   0   2   8     2295.86     2467.16     65.24 o 
   1   2   8     1049.23     1013.13    106.10 o 
   2   2   8      649.90      578.61    130.92 o 
   3   2   8       68.19      154.57     38.66 o 
   4   2   8    10514.57     9412.79    563.97 o 
   5   2   8     1081.83     1252.45    101.65 o 
   6   2   8      997.22      942.91    147.93 o 
   7   2   8     1925.04     1630.07    182.74 o 
   8   2   8      715.67      757.62    162.60 o 
   9   2   8      932.19      798.03    163.76 o 
 -10   3   8        0.29       29.29     24.44 o 
  -9   3   8      972.14     1033.16    141.95 o 
  -8   3   8      232.90      419.50     70.95 o 
  -7   3   8      744.64      879.55     89.31 o 
  -6   3   8     4849.91     4827.03    169.44 o 
  -5   3   8     8518.76     8409.24    264.41 o 
  -4   3   8     5382.18     5697.44    170.07 o 
  -3   3   8     2063.45     2002.65     89.70 o 
  -2   3   8    18644.46    18457.86    305.51 o 
  -1   3   8     4744.44     4650.73    119.71 o 
   0   3   8      408.05      505.23     42.29 o 
   1   3   8      466.17      554.46     81.28 o 
   2   3   8     2532.37     2602.89    149.07 o 
   3   3   8     1755.95     1673.89    118.44 o 
   4   3   8     6098.90     5675.34    238.73 o 
   5   3   8       11.07       81.25     63.96 o 
   6   3   8      247.75      378.83     94.29 o 
   7   3   8     1129.92     1147.26    279.15 o 
   8   3   8     1340.23     1285.45    211.22 o 
   9   3   8       59.97      115.59     59.96 o 
 -10   4   8      184.04      181.20     59.86 o 
  -9   4   8       25.89       34.98     42.97 o 
  -8   4   8      459.41      447.59     73.63 o 
  -7   4   8     4538.39     4098.08    190.67 o 
  -6   4   8     2917.55     2636.36    122.44 o 
  -5   4   8     2488.59     2312.24    110.23 o 
  -4   4   8      667.50      649.48     62.64 o 
  -3   4   8       91.07      146.91     28.69 o 
  -2   4   8     5496.96     5426.10    129.98 o 
  -1   4   8      677.27      744.99     65.36 o 
   0   4   8       16.53       54.40     13.84 o 
   1   4   8     1595.22     1506.69    108.07 o 
   2   4   8     1249.73     1108.41     94.51 o 
   3   4   8      848.89      969.95     90.27 o 
   4   4   8      358.72      398.07     71.41 o 
   5   4   8      403.17      443.53    106.97 o 
   6   4   8      720.78      780.89    139.73 o 
   7   4   8     2401.80     2239.49    251.50 o 
   8   4   8     4053.11     3322.18    289.73 o 
   9   4   8     3323.08     2790.96    265.51 o 
 -10   5   8        0.63       41.12     22.87 o 
  -9   5   8       40.06       57.18     28.50 o 
  -8   5   8     4606.26     4296.72    205.38 o 
  -7   5   8     8450.58     7872.53    275.96 o 
  -6   5   8     1642.77     1479.73    110.60 o 
  -5   5   8     1175.47     1163.36     77.02 o 
  -4   5   8      479.05      476.84     55.57 o 
  -3   5   8       14.42       85.61     18.50 o 
  -2   5   8     8182.62     8075.56    190.02 o 
  -1   5   8      656.47      640.83     50.27 o 
   0   5   8       50.04      106.28     22.07 o 
   1   5   8     1590.07     1548.81     73.70 o 
   2   5   8     9561.95     9048.01    304.42 o 
   3   5   8     1910.63     1962.51    165.23 o 
   4   5   8      164.00      434.34     92.61 o 
   5   5   8      199.12      287.69     82.45 o 
   6   5   8      410.74      517.07    122.59 o 
   7   5   8     1343.98     1313.91    162.76 o 
   8   5   8     1297.01     1392.44    251.17 o 
   9   5   8        1.22        0.00     93.94 o 
 -10   6   8       26.56       64.90     57.30 o 
  -9   6   8      476.87      556.79     86.60 o 
  -8   6   8     1202.80     1170.02    111.54 o 
  -7   6   8      731.53      781.74     96.34 o 
  -6   6   8      324.32      374.16     64.32 o 
  -5   6   8      180.90      242.63     42.39 o 
  -4   6   8      541.89      621.67     63.12 o 
  -3   6   8      960.53      957.64     65.26 o 
  -2   6   8     3111.75     2985.63    220.27 o 
  -1   6   8        6.32       62.22     16.30 o 
   0   6   8     9033.23     8474.69    172.22 o 
   1   6   8    33442.37    33123.06    509.70 o 
   2   6   8    37789.28    37892.39    748.40 o 
   3   6   8     1961.98     1823.52    128.67 o 
   4   6   8      900.51      960.39     90.55 o 
   5   6   8        7.45      103.53     42.64 o 
   6   6   8      667.02      681.06    134.65 o 
   7   6   8      506.44      602.45    127.10 o 
   8   6   8       84.81      213.20    123.25 o 
   9   6   8      149.52      382.42    158.56 o 
 -10   7   8      125.64      160.15     43.59 o 
  -9   7   8      528.80      496.73     80.63 o 
  -8   7   8     1759.81     1784.20    130.57 o 
  -7   7   8     2073.34     2064.86    165.89 o 
  -6   7   8     4996.59     4808.90    206.50 o 
  -5   7   8        0.72       45.34     15.77 o 
  -4   7   8       13.39       85.60     23.15 o 
  -3   7   8      317.94      366.23     49.50 o 
  -2   7   8       17.49       57.87     15.65 o 
  -1   7   8        9.57       70.42     15.66 o 
   0   7   8     2991.72     3043.37     99.00 o 
   1   7   8      690.83      833.25     62.54 o 
   2   7   8     3148.10     2863.44    164.56 o 
   3   7   8      528.71      735.35    131.92 o 
   4   7   8      158.74      227.75    142.91 o 
   5   7   8     1271.54     1261.42    160.27 o 
   6   7   8      317.23      433.99    158.56 o 
   7   7   8      326.66      487.49    115.23 o 
   8   7   8       18.71       68.62     83.28 o 
 -10   8   8      236.81      388.76     91.77 o 
  -9   8   8     1043.74     1043.28    216.19 o 
  -8   8   8     3482.15     3248.04    182.33 o 
  -7   8   8       24.66       78.12     22.24 o 
  -6   8   8      288.58      247.84     51.33 o 
  -5   8   8      970.60     1052.53    103.88 o 
  -4   8   8     2084.64     1957.72    101.17 o 
  -3   8   8      416.36      558.33     61.96 o 
  -2   8   8       81.81      116.69     24.98 o 
  -1   8   8      737.48      815.46     52.71 o 
   0   8   8     1449.30     1501.54     83.19 o 
   1   8   8    11726.54    11766.69    276.19 o 
   2   8   8    10750.68    10922.78    354.30 o 
   3   8   8     1000.94     1113.83    156.23 o 
   4   8   8      859.97      928.29    130.32 o 
   5   8   8       17.97      229.85     97.94 o 
   6   8   8      450.23      616.88    134.73 o 
   7   8   8     2686.05     2540.87    234.27 o 
   8   8   8      308.66      328.96     83.04 o 
  -9   9   8      171.66      182.09     53.34 o 
  -8   9   8      153.89      125.12     26.13 o 
  -7   9   8        7.72       47.54     19.34 o 
  -6   9   8       36.56       70.28     20.58 o 
  -5   9   8     1996.35     1677.66    114.47 o 
  -4   9   8      100.46      150.71     31.26 o 
  -3   9   8     2852.88     2853.62    315.77 o 
  -2   9   8      645.69      752.39     62.64 o 
  -1   9   8     3679.83     3537.08    132.16 o 
   0   9   8     5607.14     5719.77    155.69 o 
   1   9   8      361.44      409.99     56.82 o 
   2   9   8     2228.61     2279.14    233.52 o 
   3   9   8      100.26      301.50    132.91 o 
   4   9   8      159.19      298.54    173.89 o 
   5   9   8      163.67      396.35    101.96 o 
   6   9   8     1602.30     1645.61    178.89 o 
   7   9   8        4.68       82.37     79.95 o 
   8   9   8      654.92      689.65    147.82 o 
  -9  10   8       11.58       66.39     44.30 o 
  -8  10   8       29.27       77.00     22.85 o 
  -7  10   8      225.22      222.94     45.47 o 
  -6  10   8       59.24      109.84     28.70 o 
  -5  10   8       81.92      110.85     37.47 o 
  -4  10   8      421.02      421.33     56.87 o 
  -3  10   8      627.27      819.48     79.62 o 
  -2  10   8     2066.16     2145.35    105.57 o 
  -1  10   8     3634.25     3504.72    135.85 o 
   0  10   8     2081.06     2093.88     92.56 o 
   1  10   8       25.51       67.53     20.10 o 
   2  10   8       94.03      153.71     32.12 o 
   3  10   8     2499.68     2419.02    210.10 o 
   4  10   8       35.84      124.35    114.59 o 
   5  10   8       43.47      122.76     92.27 o 
   6  10   8      161.69      217.42     74.62 o 
   7  10   8        0.60       31.70     35.31 o 
   8  10   8      122.90      302.80    101.93 o 
  -9  11   8      366.02      453.98     90.17 o 
  -8  11   8      492.37      625.26    110.91 o 
  -7  11   8      692.51      580.66     85.13 o 
  -6  11   8     1802.06     1781.41    126.27 o 
  -5  11   8      848.99      945.46    103.77 o 
  -4  11   8     1085.35     1118.17     95.69 o 
  -3  11   8      105.24      123.36     25.29 o 
  -2  11   8      262.91      342.36     51.26 o 
  -1  11   8      313.40      510.50     60.06 o 
   0  11   8       91.15      165.99     24.02 o 
   1  11   8       54.59      151.67     39.82 o 
   2  11   8      787.23      935.41    136.91 o 
   3  11   8     2298.01     2328.55    212.18 o 
   4  11   8     5876.76     6040.80    373.91 o 
   5  11   8      215.24      290.39     84.19 o 
   6  11   8       36.92      163.48     48.55 o 
   7  11   8        0.60      110.96     65.62 o 
  -8  12   8        3.20       68.30     34.83 o 
  -7  12   8       79.38       73.95     24.18 o 
  -6  12   8       13.90       64.10     24.22 o 
  -5  12   8      415.11      466.15     75.30 o 
  -4  12   8     1908.67     1624.01    119.61 o 
  -3  12   8     1130.44     1045.58     84.74 o 
  -2  12   8        6.79       74.95     17.84 o 
  -1  12   8     2027.90     1713.90     97.56 o 
   0  12   8      334.62      356.80     48.49 o 
   1  12   8       19.51      152.75     38.99 o 
   2  12   8      701.90      854.76     67.64 o 
   3  12   8      265.71      298.94     86.05 o 
   4  12   8      406.31      774.39    187.88 o 
   5  12   8       82.42       88.51    105.93 o 
   6  12   8        0.88       57.06     57.30 o 
   7  12   8        2.05       89.61     70.95 o 
  -8  13   8      428.57      504.70    125.92 o 
  -7  13   8      182.95      182.60     45.82 o 
  -6  13   8       19.86       28.92     28.36 o 
  -5  13   8      123.46      210.75     37.47 o 
  -4  13   8      308.70      350.89     66.68 o 
  -3  13   8      382.07      396.93     53.42 o 
  -2  13   8       57.28       82.42     36.48 o 
  -1  13   8      106.60      186.35     35.43 o 
   0  13   8      205.85      250.26     40.43 o 
   1  13   8       67.02      164.44     37.85 o 
   2  13   8      397.63      555.68     62.42 o 
   3  13   8     5955.41     5876.52    372.41 o 
   4  13   8     4091.32     4100.67    312.98 o 
   5  13   8      138.64      204.98     57.43 o 
   6  13   8       83.55      178.38    133.25 o 
  -7  14   8      355.30      410.42     83.61 o 
  -6  14   8       71.59      164.84     43.48 o 
  -5  14   8      737.85      934.75    127.20 o 
  -4  14   8     1147.04     1119.84    106.75 o 
  -3  14   8        2.36       52.78     16.37 o 
  -2  14   8     1767.80     1713.26    103.79 o 
  -1  14   8     6436.63     6131.23    210.33 o 
   0  14   8     1874.37     1725.46    100.55 o 
   1  14   8        9.24      102.74     18.80 o 
   2  14   8      203.59      374.48     57.83 o 
   3  14   8      532.96      898.51    157.45 o 
   4  14   8        2.96       69.56     69.29 o 
   5  14   8        2.54       84.01     39.91 o 
   6  14   8      152.74      238.41     60.35 o 
  -7  15   8        0.03       92.58     61.96 o 
  -6  15   8       50.01       71.96     28.92 o 
  -5  15   8      411.59      504.61     83.87 o 
  -4  15   8     1957.66     1826.98    133.76 o 
  -3  15   8      741.95      880.96    102.20 o 
  -2  15   8       17.36      157.25     28.28 o 
  -1  15   8     2319.10     2400.31    127.24 o 
   0  15   8     3278.67     3164.06    147.65 o 
   1  15   8      477.63      614.47     82.28 o 
   2  15   8        5.74      163.02     34.97 o 
   3  15   8      498.69      666.05    109.60 o 
   4  15   8       55.71       42.46     38.53 o 
   5  15   8        3.93      319.13    116.59 o 
  -6  16   8      112.42       83.97     41.31 o 
  -5  16   8     1662.89     1593.32    141.47 o 
  -4  16   8     2026.27     2262.04    172.18 o 
  -3  16   8       20.95       50.98     24.75 o 
  -2  16   8        3.05       74.64     32.83 o 
  -1  16   8     2846.97     2769.56    141.75 o 
   0  16   8      676.70      767.34    103.60 o 
   1  16   8     1836.79     1690.51    151.41 o 
   2  16   8      223.25      310.75     33.74 o 
   3  16   8       72.30      269.86     82.06 o 
   4  16   8       85.69      165.98     89.94 o 
  -5  17   8      270.73      257.17     65.62 o 
  -4  17   8      346.44      515.92    114.59 o 
  -3  17   8        1.04       15.42     18.83 o 
  -2  17   8        3.44       60.59     22.60 o 
  -1  17   8     1819.66     1622.53    105.71 o 
   0  17   8     3859.30     3455.31    198.05 o 
   1  17   8      653.42      832.92     99.83 o 
   2  17   8      443.68      580.09     72.83 o 
   3  17   8       74.00      155.79     48.64 o 
  -4  18   8      437.63      609.62    108.75 o 
  -3  18   8      161.04      197.36     47.61 o 
  -2  18   8      119.56      150.80     57.30 o 
  -1  18   8        1.41       92.70     18.30 o 
   0  18   8      109.07      137.01     54.63 o 
   1  18   8     2903.29     2915.56    215.10 o 
   2  18   8     1677.85     1624.29    251.17 o 
  -1  19   8      135.83      161.05     39.97 o 
   0  19   8      577.34      755.71    119.90 o 
 -10   1   9       47.77       44.42     49.97 o 
  -9   1   9       45.51       21.62     23.14 o 
  -8   1   9       35.63       73.37     28.15 o 
  -7   1   9       12.81       65.86     17.66 o 
  -6   1   9     1555.91     1517.48     91.62 o 
  -5   1   9    11640.61    11073.12    265.45 o 
  -4   1   9     3663.92     3577.85    133.77 o 
  -3   1   9     1069.10     1183.98     73.29 o 
  -2   1   9       52.53       76.96     21.10 o 
  -1   1   9      232.22      339.76     46.97 o 
   0   1   9       16.12       95.59     39.28 o 
   1   1   9       53.72      103.74     38.42 o 
   2   1   9     2052.89     1836.15    155.70 o 
   3   1   9      492.31      424.16     89.38 o 
   4   1   9     2815.10     2444.60    154.77 o 
   5   1   9      569.10      578.79     88.11 o 
   6   1   9     3045.16     2826.43    184.02 o 
   7   1   9       62.01      128.69     58.65 o 
   8   1   9       20.62       28.97     44.81 o 
   9   1   9       71.24      178.76     56.24 o 
 -10   2   9       47.61       40.33     26.70 o 
  -9   2   9       75.78      139.88     49.50 o 
  -8   2   9       27.04        0.00     20.86 o 
  -7   2   9      173.60      331.80     76.62 o 
  -6   2   9      476.53      658.13     74.29 o 
  -5   2   9     3935.80     3769.37    144.95 o 
  -4   2   9     6592.36     6264.03    182.55 o 
  -3   2   9    19363.00    19081.38    602.61 o 
  -2   2   9    17266.00    16631.53    296.93 o 
  -1   2   9     2234.22     2120.09    168.53 o 
   0   2   9      617.78      712.92    112.27 o 
   1   2   9      115.04      206.54     62.05 o 
   2   2   9       19.99       59.80     30.45 o 
   3   2   9     2973.13     2603.94    214.20 o 
   4   2   9      363.47      507.17    107.26 o 
   5   2   9     1308.63     1181.43    103.33 o 
   6   2   9       10.66      262.50    102.60 o 
   7   2   9       30.05       73.77     40.48 o 
   8   2   9      698.28      758.28    164.78 o 
 -10   3   9      204.08      183.99     49.50 o 
  -9   3   9      151.13      103.11     27.02 o 
  -8   3   9        0.19       36.20     17.39 o 
  -7   3   9      368.91      494.67     74.71 o 
  -6   3   9      749.21      712.32     65.45 o 
  -5   3   9      349.44      406.44     54.41 o 
  -4   3   9        8.28       56.16     17.19 o 
  -3   3   9    13078.44    13263.72    273.69 o 
  -2   3   9    19104.68    19476.96    350.37 o 
  -1   3   9     6172.59     5945.08    180.91 o 
   0   3   9     4877.84     4625.07    255.13 o 
   1   3   9      772.39      784.39     90.46 o 
   2   3   9      482.98      518.96     83.38 o 
   3   3   9      310.26      350.46     68.90 o 
   4   3   9       13.41      104.06     32.99 o 
   5   3   9      449.06      462.91    107.81 o 
   6   3   9     1778.86     1397.26    148.73 o 
   7   3   9     1343.51     1413.76    327.12 o 
   8   3   9     1938.17     1648.85    198.82 o 
 -10   4   9      233.50      221.07     52.66 o 
  -9   4   9      177.65      174.99     51.69 o 
  -8   4   9      444.36      624.93     89.94 o 
  -7   4   9     2178.71     1910.89    126.45 o 
  -6   4   9     1366.83     1322.87     85.27 o 
  -5   4   9      852.88      869.47     77.93 o 
  -4   4   9      651.91      756.69     64.24 o 
  -3   4   9    10811.35    11105.84    266.83 o 
  -2   4   9    11637.36    11553.90    379.08 o 
  -1   4   9      552.69      583.61     46.01 o 
   0   4   9     1613.07     1613.33    114.58 o 
   1   4   9        1.40       83.73     31.65 o 
   2   4   9     1978.23     1939.45    134.21 o 
   3   4   9       45.47      109.43     57.96 o 
   4   4   9      461.44      419.33     72.70 o 
   5   4   9     2346.88     2239.31    200.23 o 
   6   4   9      104.06      165.74     81.95 o 
   7   4   9       34.63      281.82     88.61 o 
   8   4   9       72.92       17.99     47.58 o 
 -10   5   9       40.38       66.30     28.36 o 
  -9   5   9     1660.63     2052.79    172.89 o 
  -8   5   9     1339.77     1288.65    109.93 o 
  -7   5   9     1420.74     1445.20    108.09 o 
  -6   5   9      433.76      463.46     73.06 o 
  -5   5   9        4.51       36.14     14.73 o 
  -4   5   9      430.75      652.74     72.95 o 
  -3   5   9       34.39       91.71     20.17 o 
  -2   5   9     5306.19     5334.81    156.46 o 
  -1   5   9     5152.47     4909.69    152.40 o 
   0   5   9      289.81      395.64     67.37 o 
   1   5   9     3320.53     3071.47    170.54 o 
   2   5   9     2170.83     2141.98    140.98 o 
   3   5   9        0.87       91.87     27.79 o 
   4   5   9       59.13       84.39     44.97 o 
   5   5   9       21.62      199.04     66.77 o 
   6   5   9      257.85      323.80     84.04 o 
   7   5   9      200.33      405.14     97.34 o 
   8   5   9     2549.12     2139.96    341.78 o 
 -10   6   9      144.19      128.80     94.94 o 
  -9   6   9        5.62       82.46     22.31 o 
  -8   6   9     2975.10     2735.04    163.70 o 
  -7   6   9     1298.17     1274.35    107.81 o 
  -6   6   9       45.17      101.64     56.63 o 
  -5   6   9       60.16      129.65     27.50 o 
  -4   6   9      190.97      209.66     35.69 o 
  -3   6   9      134.80      224.96     62.13 o 
  -2   6   9      376.84      469.15     54.52 o 
  -1   6   9     3324.98     3146.59    122.45 o 
   0   6   9     5563.58     5565.00    233.29 o 
   1   6   9        1.73       70.62     28.15 o 
   2   6   9      848.12      901.02    150.90 o 
   3   6   9        1.01       87.93     34.31 o 
   4   6   9      168.90      273.98    143.24 o 
   5   6   9      115.50      173.29    125.92 o 
   6   6   9      449.02      565.26    129.18 o 
   7   6   9      186.99      233.68     74.35 o 
   8   6   9        5.22       11.33     75.28 o 
  -9   7   9     8683.16     8491.26    552.64 o 
  -8   7   9     4715.69     4867.86    228.34 o 
  -7   7   9      250.88      375.65     66.53 o 
  -6   7   9      464.04      591.49     83.24 o 
  -5   7   9     1839.19     1635.31     95.56 o 
  -4   7   9     5215.25     5034.76    169.94 o 
  -3   7   9     5069.44     4763.30    229.98 o 
  -2   7   9     2038.61     1951.24    100.93 o 
  -1   7   9      709.78      761.67     72.59 o 
   0   7   9     8321.63     8102.38    291.78 o 
   1   7   9     6854.84     7070.64    278.97 o 
   2   7   9     3926.49     3756.81    197.81 o 
   3   7   9      128.25      179.06     41.36 o 
   4   7   9        0.38       54.58     34.31 o 
   5   7   9     3490.28     3414.89    266.60 o 
   6   7   9     5306.51     4948.47    336.79 o 
   7   7   9     1302.85     1509.76    205.20 o 
   8   7   9       81.75      306.47    125.25 o 
  -9   8   9       30.56       74.31     22.41 o 
  -8   8   9      116.03      160.22     31.58 o 
  -7   8   9      327.30      439.08     74.74 o 
  -6   8   9        8.69       71.29     24.43 o 
  -5   8   9      842.98      870.89     80.91 o 
  -4   8   9     1762.42     1891.30    100.80 o 
  -3   8   9      920.73      913.56     65.10 o 
  -2   8   9     1974.56     1892.76    146.19 o 
  -1   8   9     4567.30     4523.19    184.67 o 
   0   8   9     3574.28     3785.04    144.51 o 
   1   8   9      947.02     1061.92    111.88 o 
   2   8   9     1449.89     1531.64    128.92 o 
   3   8   9      799.78     1190.44    218.86 o 
   4   8   9     1237.86     1570.74    366.76 o 
   5   8   9     3860.51     3280.84    264.08 o 
   6   8   9     1781.29     1787.42    243.51 o 
   7   8   9     1984.73     1928.56    202.99 o 
   8   8   9      234.27      390.78     83.19 o 
  -9   9   9      944.55      822.14    107.74 o 
  -8   9   9      210.19      343.49     64.66 o 
  -7   9   9      452.15      572.53     86.60 o 
  -6   9   9      179.61      242.84     50.63 o 
  -5   9   9        4.06       53.62     24.79 o 
  -4   9   9      966.15     1048.88     77.64 o 
  -3   9   9      643.95      680.49     63.84 o 
  -2   9   9      387.54      502.60    102.60 o 
  -1   9   9       10.05       83.79     25.35 o 
   0   9   9      853.45     1039.76     75.00 o 
   1   9   9      575.72      804.47    132.25 o 
   3   9   9      307.98      423.15     47.79 o 
   4   9   9        7.48       98.05     96.60 o 
   5   9   9      854.78      921.29    170.56 o 
   6   9   9     1366.34     1409.60    184.02 o 
   7   9   9       98.10      218.61     69.75 o 
  -9  10   9       67.89      140.34     26.84 o 
  -8  10   9      295.49      344.09     68.76 o 
  -7  10   9      936.30     1061.65    117.99 o 
  -6  10   9     2069.92     2064.31    134.43 o 
  -5  10   9      199.97      290.58     56.26 o 
  -4  10   9      368.53      397.47     54.30 o 
  -3  10   9      943.34      981.12     70.84 o 
  -2  10   9      385.13      550.48     55.22 o 
  -1  10   9      131.53      245.90     48.70 o 
   0  10   9        0.98       72.72     23.83 o 
   1  10   9      222.37      390.37     97.99 o 
   2  10   9      460.64      818.44    215.86 o 
   3  10   9     4770.68     4522.37    306.04 o 
   4  10   9     1911.65     2070.77    198.33 o 
   5  10   9      231.07      481.58    190.21 o 
   6  10   9      300.03      580.60    139.45 o 
   7  10   9      918.56      946.95    182.66 o 
  -8  11   9      228.91      233.80     48.99 o 
  -7  11   9      665.18      630.47     91.63 o 
  -6  11   9      127.07      195.85     40.84 o 
  -5  11   9     1001.28      996.23    105.07 o 
  -4  11   9       53.43      191.00     29.47 o 
  -3  11   9      396.15      435.06     57.23 o 
  -2  11   9        0.14       94.74     21.02 o 
  -1  11   9      464.07      454.01     54.92 o 
   0  11   9      136.24      339.21     40.38 o 
   1  11   9      686.19      780.03    103.27 o 
   2  11   9        1.86      116.90     26.47 o 
   3  11   9      584.70      622.21    148.57 o 
   4  11   9        3.51      105.37     45.20 o 
   5  11   9       25.69      160.68     60.26 o 
   6  11   9      136.56      228.68    126.59 o 
   7  11   9        0.47      100.46     87.94 o 
  -8  12   9       47.40      104.96     36.50 o 
  -7  12   9      676.88      768.51    103.41 o 
  -6  12   9     5911.67     5661.51    248.00 o 
  -5  12   9     1404.61     1372.71    124.62 o 
  -4  12   9       98.12      188.73     40.15 o 
  -3  12   9       75.54      161.03     43.45 o 
  -2  12   9       16.22       98.83     16.30 o 
  -1  12   9     1037.47     1013.14     94.31 o 
   0  12   9      681.04      781.99     80.85 o 
   1  12   9      898.57     1071.68    139.91 o 
   2  12   9     4684.20     4588.43    243.60 o 
   3  12   9    15659.59    14957.10    632.57 o 
   4  12   9     9544.98     9080.86    491.12 o 
   5  12   9      401.23      604.05    142.24 o 
   6  12   9       38.01      167.39     56.87 o 
  -7  13   9      493.73      564.50     90.93 o 
  -6  13   9        0.93       76.02     35.19 o 
  -5  13   9      347.38      462.53     73.76 o 
  -4  13   9      557.55      570.07     85.74 o 
  -3  13   9      476.64      558.47     68.15 o 
  -2  13   9      896.36      911.37     79.75 o 
  -1  13   9      859.16      864.41     88.71 o 
   0  13   9       16.03       90.96     21.13 o 
   1  13   9        0.12       23.57     20.46 o 
   2  13   9     1245.88     1462.14    168.54 o 
   3  13   9       23.19      186.71     65.29 o 
   4  13   9     1767.77     1748.56    324.79 o 
   5  13   9      264.40      384.02     94.61 o 
   6  13   9      109.21      216.40     58.43 o 
  -7  14   9      552.44      492.42     96.09 o 
  -6  14   9      611.80      787.67    108.55 o 
  -5  14   9       19.09       61.31     31.25 o 
  -4  14   9      208.01      256.55     41.91 o 
  -3  14   9      629.43      751.06     77.15 o 
  -2  14   9      146.00      172.14     27.91 o 
  -1  14   9       11.22       72.60     32.82 o 
   0  14   9        4.28       70.85     17.48 o 
   1  14   9       90.74       94.70     25.24 o 
   2  14   9      371.10      576.92     89.76 o 
   3  14   9     2678.28     2737.65    246.79 o 
   4  14   9     1327.02     1522.63    194.33 o 
   5  14   9      104.31      213.57     92.61 o 
  -6  15   9      330.69      385.26     67.15 o 
  -5  15   9      180.84      234.24     42.68 o 
  -4  15   9      487.32      592.69     85.28 o 
  -3  15   9      776.81      887.13     90.58 o 
  -2  15   9        9.14       67.90     15.57 o 
  -1  15   9        5.97      107.32     34.87 o 
   0  15   9      738.41      838.80     87.88 o 
   1  15   9      986.20      989.82    154.82 o 
   2  15   9      162.11      457.66    154.90 o 
   3  15   9       49.89      132.05    105.93 o 
   4  15   9     1091.48     1341.80    201.87 o 
  -5  16   9      223.06      235.43     45.70 o 
  -4  16   9      878.68      999.82    114.11 o 
  -3  16   9     1247.93     1348.81    113.08 o 
  -2  16   9       15.60       95.82     44.63 o 
  -1  16   9     2018.83     1912.65    139.03 o 
   0  16   9     3397.51     3478.81    195.42 o 
   1  16   9      575.25      668.90    193.21 o 
   2  16   9       94.27      179.88     79.28 o 
   3  16   9      893.19     1090.11    141.94 o 
   4  16   9      647.04      692.10    142.71 o 
  -4  17   9      164.95      307.90     61.95 o 
  -3  17   9     2287.76     2243.67    149.89 o 
  -2  17   9     1301.48     1360.77    114.98 o 
  -1  17   9      406.30      489.03     77.21 o 
   0  17   9     1314.43     1518.09    125.07 o 
   1  17   9     1844.33     1564.33    246.51 o 
   2  17   9      117.03      289.81    109.26 o 
  -2  18   9        6.11       88.61     47.30 o 
  -1  18   9     1869.32     1921.68    142.11 o 
   0  18   9     2756.25     2685.05    201.22 o 
   1  18   9      259.61      182.55     61.96 o 
 -10   0  10      538.09      649.58    165.23 o 
  -9   0  10       47.65        0.00     36.64 o 
  -8   0  10      700.84      764.18    167.23 o 
  -7   0  10     2526.27     2481.07    179.88 o 
  -6   0  10       34.75      115.93     29.98 o 
  -5   0  10     3429.91     3119.99    189.21 o 
  -4   0  10     1048.81     1177.91    103.93 o 
  -3   0  10      232.76      287.81     54.63 o 
  -2   0  10     3389.27     3515.07    329.12 o 
  -1   0  10      465.52      471.03    147.24 o 
   0   0  10       12.17       26.65     32.65 o 
   1   0  10    15103.57    13645.89    700.88 o 
   2   0  10    17527.45    17278.22    800.82 o 
   3   0  10     2835.76     2588.33    284.48 o 
   4   0  10       42.57       59.96     47.30 o 
   5   0  10      731.89      849.45    142.57 o 
   6   0  10     1349.06     1407.09    236.51 o 
   7   0  10      154.64      160.56     95.27 o 
   8   0  10       68.21       91.27     57.96 o 
 -10   1  10        0.08       17.57     21.12 o 
  -9   1  10      747.29      656.16    114.40 o 
  -8   1  10       48.13      108.51     33.61 o 
  -7   1  10       53.22       71.43     18.70 o 
  -6   1  10       27.08       35.78     14.24 o 
  -5   1  10      116.05      176.92     32.62 o 
  -4   1  10      320.40      433.41     52.73 o 
  -3   1  10     2873.97     2907.82    113.02 o 
  -2   1  10        2.66       90.98     42.62 o 
  -1   1  10     1964.54     1801.64    164.89 o 
   0   1  10      488.65      445.27    103.53 o 
   1   1  10       33.30       78.22     38.80 o 
   2   1  10      182.28      172.31     83.28 o 
   3   1  10     2062.23     1929.28    172.13 o 
   4   1  10        2.96       84.15     29.15 o 
   5   1  10      125.41      110.34     26.65 o 
   6   1  10        2.22      158.13     60.33 o 
   7   1  10       48.63      125.07     48.75 o 
   8   1  10      567.75      548.97    150.79 o 
 -10   2  10      641.41      639.80    117.81 o 
  -9   2  10      475.22      694.00    118.86 o 
  -8   2  10      835.80      957.45     96.17 o 
  -7   2  10      753.21      924.58     87.94 o 
  -6   2  10       31.60       47.12     16.88 o 
  -5   2  10      149.78      265.52     43.80 o 
  -4   2  10      245.18      337.07     47.68 o 
  -3   2  10     6751.14     6693.58    212.20 o 
  -2   2  10     3498.13     3104.16    217.83 o 
  -1   2  10     3155.64     2614.87    199.93 o 
   0   2  10       27.28       24.95     33.67 o 
   1   2  10      659.56      585.82    113.92 o 
   2   2  10     8224.79     7964.93    367.20 o 
   3   2  10     1041.33     1038.91    108.42 o 
   4   2  10        4.81       56.93     32.31 o 
   5   2  10      392.62      353.32     62.05 o 
   6   2  10        9.54       77.10     79.28 o 
   7   2  10       92.50      172.81     91.27 o 
   8   2  10      329.70      503.71    135.69 o 
 -10   3  10        0.61       30.86     27.41 o 
  -9   3  10      221.90      231.20     58.75 o 
  -8   3  10      248.07      304.04     57.78 o 
  -7   3  10      150.57      268.86     50.23 o 
  -6   3  10      117.58      230.80     45.30 o 
  -5   3  10      233.72      312.44     44.52 o 
  -4   3  10      566.34      579.53     60.52 o 
  -3   3  10    11530.57    11187.67    246.61 o 
  -2   3  10      719.06      785.01    148.57 o 
  -1   3  10     6576.41     6187.70    316.34 o 
   0   3  10     2684.97     2402.29    193.27 o 
   1   3  10      457.46      483.87     83.22 o 
   2   3  10      882.02      965.32    168.23 o 
   3   3  10     1264.19     1224.99    110.92 o 
   4   3  10      430.56      664.50    178.88 o 
   5   3  10      881.88      980.56    136.07 o 
   6   3  10        7.18       79.89     47.30 o 
   7   3  10      151.37      290.48    113.26 o 
   8   3  10     1624.37     1472.93    186.00 o 
 -10   4  10       69.51      229.54     71.62 o 
  -9   4  10       90.11      129.46     35.04 o 
  -8   4  10       28.68       48.58     19.36 o 
  -7   4  10      343.59      433.90     77.28 o 
  -6   4  10     1416.33     1361.80     88.17 o 
  -5   4  10      321.41      429.21     57.45 o 
  -4   4  10     1179.24     1161.81     74.58 o 
  -3   4  10    12668.29    12180.79    267.51 o 
  -2   4  10    26543.77    25731.51    897.76 o 
  -1   4  10     8226.69     8289.57    287.77 o 
   0   4  10     4763.61     4605.15    214.32 o 
   1   4  10      263.31      307.24     88.94 o 
   3   4  10      480.81      594.03     93.79 o 
   4   4  10     1475.96     1418.76    117.58 o 
   5   4  10     1818.92     1781.11    178.42 o 
   6   4  10       84.31      236.23     83.61 o 
   7   4  10       19.27      155.23     83.28 o 
   8   4  10     1150.76     1241.25    217.68 o 
  -9   5  10       36.61       68.36     67.96 o 
  -8   5  10       82.86      141.13     29.75 o 
  -7   5  10      513.85      580.79     85.64 o 
  -6   5  10        1.55       39.85     20.65 o 
  -5   5  10     1031.20     1071.53     80.88 o 
  -4   5  10     1520.10     1368.88    121.92 o 
  -3   5  10     2725.38     2858.66    130.58 o 
  -2   5  10      164.73      243.46     32.10 o 
  -1   5  10     7273.47     6754.61    334.92 o 
   0   5  10     5731.38     5652.24    271.49 o 
   1   5  10        0.10       47.38     24.97 o 
   2   5  10       21.28       55.46     38.97 o 
   3   5  10      121.11      185.28     48.78 o 
   4   5  10     1970.55     1942.72    142.10 o 
   5   5  10     3855.73     3296.83    263.50 o 
   6   5  10      742.59      726.97    143.73 o 
   7   5  10       52.88      197.43     50.11 o 
   8   5  10      422.66      624.27    165.23 o 
  -9   6  10     6668.34     6505.36    279.18 o 
  -8   6  10     1001.01     1382.12    116.30 o 
  -7   6  10     1418.04     1385.76    108.85 o 
  -6   6  10       81.36      203.96     41.57 o 
  -5   6  10      109.32      147.76     27.67 o 
  -4   6  10     1309.67     1269.91     78.61 o 
  -3   6  10        1.75      114.56     29.98 o 
  -2   6  10     1731.57     1806.66    109.72 o 
  -1   6  10      165.22      217.47     68.70 o 
   0   6  10      581.47      583.74     80.01 o 
   1   6  10      338.97      403.46     78.22 o 
   2   6  10     1252.62     1388.13    122.82 o 
   3   6  10      381.04      564.62     76.25 o 
   4   6  10     2729.18     2485.53    216.79 o 
   5   6  10     6288.57     5991.14    374.76 o 
   6   6  10     4148.57     3981.10    301.84 o 
   7   6  10      186.10      141.52     44.57 o 
  -9   7  10      661.23      725.16     85.05 o 
  -8   7  10      365.28      430.53     75.42 o 
  -7   7  10      357.10      444.10     67.95 o 
  -6   7  10      354.30      442.05     73.32 o 
  -5   7  10       49.76       92.56     27.81 o 
  -4   7  10       15.34      127.02     28.01 o 
  -3   7  10     2811.90     2940.02    141.94 o 
  -2   7  10     2948.19     2882.50    145.69 o 
  -1   7  10     1787.47     1642.89    160.63 o 
   0   7  10     1675.35     1915.62    133.97 o 
   1   7  10       88.45      115.14     53.94 o 
   2   7  10        0.96       90.73     28.65 o 
   3   7  10     1277.57     1185.27    111.22 o 
   4   7  10      291.39      373.45    117.26 o 
   5   7  10       47.99      189.10    110.60 o 
   6   7  10      753.65      865.17    200.54 o 
   7   7  10     1109.71     1344.73    178.48 o 
  -9   8  10     4620.21     4257.33    225.14 o 
  -8   8  10      503.38      581.02     87.31 o 
  -7   8  10      155.84      183.52     37.18 o 
  -6   8  10       13.61       72.26     28.65 o 
  -5   8  10      312.01      472.72     51.58 o 
  -4   8  10     7782.55     7537.07    437.79 o 
  -3   8  10     4656.96     4603.26    160.43 o 
  -2   8  10      406.43      449.52     67.94 o 
  -1   8  10      398.03      526.16    109.56 o 
   0   8  10      833.43     1219.16    168.23 o 
   1   8  10      508.50      898.88    213.86 o 
   2   8  10      445.01      695.01    143.24 o 
   3   8  10      416.85      619.41    137.91 o 
   4   8  10      325.12      733.93    213.86 o 
   5   8  10     2980.15     3146.27    260.99 o 
   6   8  10     3423.04     2741.75    360.77 o 
   7   8  10       22.89      212.40    147.57 o 
  -8   9  10      653.66      708.78    101.63 o 
  -7   9  10       47.14      122.54     28.49 o 
  -6   9  10      140.43      195.29     42.66 o 
  -5   9  10       33.14       97.01     20.58 o 
  -4   9  10     5042.09     4996.72    198.16 o 
  -3   9  10     1737.58     1830.03     96.38 o 
  -2   9  10     2737.86     2612.03    164.95 o 
  -1   9  10     2027.99     1767.36    170.57 o 
   0   9  10       48.11       83.38     76.28 o 
   1   9  10        4.11       67.95     30.66 o 
   2   9  10      377.48      571.30    138.24 o 
   3   9  10      905.82     1036.17    234.52 o 
   4   9  10     1279.99     1368.53    160.37 o 
   5   9  10     1015.16     1189.94    153.98 o 
   6   9  10     1315.47     1569.14    176.59 o 
   7   9  10     1329.17     1686.01    182.35 o 
  -8  10  10      279.03      372.69     66.34 o 
  -7  10  10      880.73     1053.25    116.27 o 
  -6  10  10      929.82     1060.95    102.14 o 
  -5  10  10     2929.91     2719.50    152.68 o 
  -4  10  10     2872.68     2609.74    125.31 o 
  -3  10  10      595.79      642.75     59.80 o 
  -2  10  10       46.06      113.75     26.82 o 
  -1  10  10      429.79      439.51    101.52 o 
   0  10  10       19.79       89.35     39.64 o 
   1  10  10      519.50      750.28    180.22 o 
   2  10  10      498.22      728.98     88.07 o 
   3  10  10      731.08      966.02    195.54 o 
   4  10  10      794.91      999.39    207.20 o 
   5  10  10        6.33      113.01     53.63 o 
   6  10  10       27.57      100.32     68.62 o 
  -8  11  10      102.83      177.30     35.92 o 
  -7  11  10     3792.45     3823.93    203.64 o 
  -6  11  10     5683.21     5356.79    236.84 o 
  -5  11  10     1417.21     1395.09    106.82 o 
  -4  11  10        6.28       76.27     36.67 o 
  -3  11  10       55.74      107.63     19.82 o 
  -2  11  10      715.12      814.01     80.83 o 
  -1  11  10      934.26      923.26    142.95 o 
   0  11  10        0.91       41.28     29.65 o 
   1  11  10        1.86       31.39     20.81 o 
   2  11  10     4492.26     4252.88    232.64 o 
   3  11  10     3219.94     3357.22    270.18 o 
   4  11  10     1017.67     1064.50    140.23 o 
   5  11  10       71.79      120.33     67.29 o 
   6  11  10       31.97       69.46     56.96 o 
  -7  12  10       50.66      171.11     31.26 o 
  -6  12  10       34.38       82.87     22.52 o 
  -5  12  10      843.24      905.20    102.44 o 
  -4  12  10      370.56      405.56     65.47 o 
  -3  12  10       11.29       72.52     24.99 o 
  -2  12  10      197.99      367.31     61.23 o 
  -1  12  10      253.05      336.13     86.62 o 
   0  12  10       25.45      117.86     47.26 o 
   1  12  10        3.99      109.02     39.91 o 
   2  12  10     1663.50     1861.99    280.49 o 
   3  12  10        3.26      130.84     59.30 o 
   4  12  10      557.90      792.57    201.20 o 
   5  12  10       84.44      156.83     87.28 o 
  -7  13  10     3769.55     3788.30    207.93 o 
  -6  13  10     4551.69     4275.84    217.04 o 
  -5  13  10     1018.47     1124.63    101.11 o 
  -4  13  10      270.65      259.78     48.21 o 
  -3  13  10       10.86       52.00     33.65 o 
  -2  13  10       10.37       71.61     37.14 o 
  -1  13  10      318.92      386.11    156.23 o 
   0  13  10      222.31      296.57     74.89 o 
   1  13  10        4.21       46.36     29.12 o 
   2  13  10     1165.29     1517.38    179.22 o 
   3  13  10     2474.48     2375.35    228.02 o 
   4  13  10      549.41      874.97    134.33 o 
   5  13  10        0.09       89.51    105.27 o 
  -6  14  10      265.31      465.63     69.46 o 
  -5  14  10      465.42      549.28     75.46 o 
  -4  14  10     1231.96     1192.52    101.90 o 
  -3  14  10      805.67      943.52     92.95 o 
  -2  14  10      229.41      308.60     49.88 o 
  -1  14  10      422.32      490.29    112.26 o 
   0  14  10      387.63      405.84     96.47 o 
   1  14  10        0.41       51.02     28.97 o 
   2  14  10       11.98       73.95     45.30 o 
   3  14  10     1599.56     1838.05    208.06 o 
   4  14  10     3563.02     3407.97    340.11 o 
  -5  15  10      166.11      220.15     37.02 o 
  -4  15  10      558.14      636.16     88.99 o 
  -3  15  10     1623.56     1805.52    172.01 o 
  -2  15  10      479.23      520.00     80.54 o 
  -1  15  10       37.80       75.65     34.80 o 
   0  15  10      328.96      360.59     75.92 o 
   1  15  10      108.24      245.84     90.61 o 
   2  15  10        7.45       25.98     34.64 o 
   3  15  10      127.51      224.52     74.62 o 
  -4  16  10     3870.15     3723.58    201.64 o 
  -3  16  10     3508.08     3492.60    245.82 o 
  -2  16  10      334.57      460.64     83.76 o 
  -1  16  10      425.96      684.55    133.56 o 
   0  16  10     2640.10     2577.51    231.31 o 
   1  16  10      169.49      263.83    108.60 o 
   2  16  10        1.58        0.00     35.31 o 
  -3  17  10     2704.37     2366.21    199.91 o 
  -2  17  10      364.81      608.44     55.90 o 
  -1  17  10      544.80      556.51    112.71 o 
   0  17  10      576.89      621.97    117.70 o 
   1  17  10      140.32      243.84     81.95 o 
  -9   1  11      647.72      761.99    127.68 o 
  -8   1  11     5050.43     5284.67    281.24 o 
  -7   1  11     3995.26     3978.08    170.06 o 
  -6   1  11      394.95      456.93     59.56 o 
  -5   1  11      263.47      392.46     52.98 o 
  -4   1  11      427.86      635.21     65.96 o 
  -3   1  11       61.39       89.73     36.40 o 
  -2   1  11      190.97      165.13     66.29 o 
  -1   1  11      473.29      480.97    110.93 o 
   0   1  11      225.93      211.16     72.34 o 
   1   1  11    12300.36    11319.12    584.62 o 
   2   1  11    16965.56    14942.28   1809.17 o 
   3   1  11      795.37      675.75    191.54 o 
   4   1  11      194.99      272.68     59.30 o 
   5   1  11       32.42       71.04     29.98 o 
   6   1  11     1286.82     1272.18    154.16 o 
   7   1  11     1077.75     1125.89    165.64 o 
  -9   2  11      243.46      263.30     86.28 o 
  -8   2  11      160.96      423.79     52.26 o 
  -7   2  11       28.60       88.09     19.89 o 
  -6   2  11     1009.80      962.50     79.94 o 
  -5   2  11      584.73      688.01     72.04 o 
  -4   2  11        1.46      107.17     24.18 o 
  -3   2  11       71.52      125.24     44.64 o 
  -2   2  11     5462.74     4842.40    292.27 o 
  -1   2  11     7662.18     6603.23    685.56 o 
   0   2  11     4114.94     3614.44    251.09 o 
   1   2  11     4182.29     4004.99    265.38 o 
   2   2  11    14034.19    12829.37    504.73 o 
   3   2  11     3320.13     2806.39    181.35 o 
   4   2  11      117.95      175.82     36.94 o 
   5   2  11      268.56      400.28     98.06 o 
   6   2  11      275.32      531.55    106.79 o 
   7   2  11       47.58       47.36     87.61 o 
  -9   3  11       22.35       52.33     27.84 o 
  -8   3  11      418.80      566.47     88.02 o 
  -7   3  11      277.03      324.61     60.88 o 
  -6   3  11        4.17       71.43     14.57 o 
  -5   3  11      758.77      789.50     69.44 o 
  -4   3  11        0.39       87.65     14.79 o 
  -3   3  11     2141.02     2019.04    181.62 o 
  -2   3  11     1853.43     1505.72    156.39 o 
  -1   3  11     2270.58     2186.01    191.82 o 
   0   3  11     1497.15     1419.98    124.23 o 
   1   3  11       12.56       86.61     75.28 o 
   2   3  11     1006.29     1096.00    117.03 o 
   3   3  11      208.16      397.69     77.86 o 
   4   3  11      177.20      294.70     80.28 o 
   5   3  11        1.07       77.65     58.63 o 
   6   3  11      353.53      375.24     98.60 o 
   7   3  11       13.80      221.19     87.94 o 
  -9   4  11        2.77       55.57     53.30 o 
  -8   4  11        1.38       47.20     22.01 o 
  -7   4  11       23.12       82.53     24.00 o 
  -6   4  11     1284.83     1283.59     84.80 o 
  -5   4  11     7595.69     7703.45    228.25 o 
  -4   4  11        9.87      108.85     16.13 o 
  -3   4  11       77.94      121.43     41.40 o 
  -2   4  11     1538.55     1412.85    206.53 o 
  -1   4  11     1687.64     1587.81    234.18 o 
   0   4  11      154.53      161.31     45.07 o 
   1   4  11      265.34      506.89    191.21 o 
   2   4  11      998.69     1101.20    156.90 o 
   3   4  11      456.66      678.44    157.90 o 
   4   4  11     6094.34     5543.20    482.36 o 
   5   4  11      207.62      549.55    131.58 o 
   6   4  11       74.40      216.41     61.03 o 
   7   4  11       19.84      199.87     73.29 o 
  -9   5  11        4.83       45.99     41.64 o 
  -8   5  11      167.72      146.28     34.09 o 
  -7   5  11        1.04       86.53     20.49 o 
  -6   5  11      288.17      551.95     73.29 o 
  -5   5  11     3536.60     3682.82    151.93 o 
  -4   5  11     3402.00     3460.99    169.82 o 
  -3   5  11      131.10      288.47     78.87 o 
  -2   5  11     1820.54     1897.33    178.52 o 
  -1   5  11       23.93       79.54     39.09 o 
   0   5  11     1438.22     1478.34    123.81 o 
   1   5  11     2737.16     2492.93    236.18 o 
   2   5  11      609.98      707.68    116.26 o 
   3   5  11      360.35      458.84     90.61 o 
   4   5  11      553.06      781.59    159.56 o 
   5   5  11     2772.50     2600.40    226.28 o 
   6   5  11      153.32      281.18     76.54 o 
   7   5  11       37.82      187.21     73.95 o 
  -9   6  11      714.78      806.40     88.40 o 
  -8   6  11      685.28      878.37    108.60 o 
  -7   6  11       33.45      101.90     38.97 o 
  -6   6  11     1765.63     1725.37    117.26 o 
  -5   6  11      127.56      194.46     29.77 o 
  -4   6  11      180.60      286.04     73.95 o 
  -3   6  11        0.68       63.34     26.00 o 
  -2   6  11        8.71       73.95     41.93 o 
  -1   6  11      124.30      174.80     66.51 o 
   0   6  11      553.59      660.31    112.59 o 
   1   6  11     1387.23     1391.98    123.73 o 
   2   6  11     1259.20     1311.48    128.12 o 
   3   6  11     4203.44     3845.73    218.53 o 
   4   6  11     7697.51     7178.39    403.62 o 
   5   6  11     1111.57     1276.47    163.35 o 
   6   6  11       25.86       72.88     54.30 o 
   7   6  11       84.83      228.73    138.24 o 
  -8   7  11       42.42       99.86     30.98 o 
  -7   7  11       20.52       59.90     27.32 o 
  -6   7  11       32.94       71.26     21.61 o 
  -5   7  11     4053.24     4179.50    167.00 o 
  -4   7  11     5490.49     5274.50    221.05 o 
  -3   7  11      294.61      301.74     85.97 o 
  -2   7  11       41.42       42.92     36.05 o 
  -1   7  11       46.36       49.60     54.30 o 
   0   7  11        5.90       72.82     36.35 o 
   1   7  11      718.37      954.92    165.23 o 
   3   7  11      423.94      505.50     83.95 o 
   4   7  11      883.25     1188.40    150.51 o 
   5   7  11     1161.18     1470.65    187.72 o 
   6   7  11      266.50      335.57     80.95 o 
   7   7  11       91.41      616.94    107.26 o 
  -8   8  11     1220.34     1180.78    199.21 o 
  -7   8  11      377.23      502.25     76.68 o 
  -6   8  11     1142.69     1155.97     98.52 o 
  -5   8  11     3574.07     3560.60    183.00 o 
  -4   8  11     4749.87     4806.44    211.19 o 
  -3   8  11     1467.37     1540.84    158.98 o 
  -2   8  11      337.40      470.02    104.47 o 
  -1   8  11      805.73     1096.74    162.03 o 
   0   8  11      119.63      162.53     54.27 o 
   1   8  11       22.47      100.99     38.03 o 
   2   8  11        0.54        3.25     20.93 o 
   3   8  11      609.63      707.73     76.91 o 
   4   8  11       45.77      472.36     81.95 o 
   5   8  11       43.07      181.12     91.27 o 
   6   8  11     1162.59     1323.05    174.50 o 
  -8   9  11      243.67      236.36     41.31 o 
  -7   9  11       66.62      132.23     26.47 o 
  -6   9  11      280.13      340.94     59.09 o 
  -5   9  11     3183.82     3023.40    159.56 o 
  -4   9  11     2396.96     2373.08    143.94 o 
  -3   9  11      156.86      209.72     65.09 o 
  -2   9  11      961.65     1067.34    157.58 o 
  -1   9  11     1201.18     1214.44    151.97 o 
   0   9  11     2482.50     2080.47    192.86 o 
   1   9  11     4229.34     4202.70    402.07 o 
   2   9  11      468.05      835.94    182.55 o 
   3   9  11      326.75      634.47    233.85 o 
   4   9  11        3.15      328.46     96.60 o 
   5   9  11      234.36      602.87    146.24 o 
   6   9  11       68.89      239.91    117.59 o 
  -8  10  11        2.57       87.01     21.34 o 
  -7  10  11     1201.24     1178.37    113.77 o 
  -6  10  11        2.03      139.45     34.03 o 
  -5  10  11     1540.76     1497.03    106.70 o 
  -4  10  11     2910.95     2812.48    183.17 o 
  -3  10  11      442.05      703.75    130.34 o 
  -2  10  11      171.10      305.80     89.94 o 
  -1  10  11       60.59       89.26     30.31 o 
   0  10  11       10.78       43.69     28.64 o 
   1  10  11       10.57       65.45     25.88 o 
   2  10  11      164.56      197.64     53.14 o 
   5  10  11       23.71      181.50     88.28 o 
   6  10  11      717.46      896.95    230.85 o 
  -7  11  11       33.01      169.78     29.74 o 
  -6  11  11       40.06      100.44     22.26 o 
  -5  11  11      505.17      670.23     68.53 o 
  -4  11  11      156.82      295.80     36.05 o 
  -3  11  11      589.41      591.92    114.46 o 
  -2  11  11     1221.83     1046.12    140.34 o 
  -1  11  11      111.17      185.01     58.42 o 
   0  11  11      149.37      231.05     68.04 o 
   1  11  11      404.15      423.06    103.59 o 
   2  11  11       22.61      108.92     34.58 o 
   3  11  11       21.25      120.66     84.95 o 
   4  11  11       11.38       44.44     97.27 o 
   5  11  11       17.96      211.74    103.60 o 
  -7  12  11     6564.73     6810.21    288.20 o 
  -6  12  11     3677.51     3602.24    193.41 o 
  -5  12  11        9.48      130.27     24.59 o 
  -4  12  11      631.02      674.68    159.90 o 
  -3  12  11       46.53      138.46     47.22 o 
  -2  12  11      943.78     1026.95    139.03 o 
  -1  12  11      394.84      410.24    101.76 o 
   0  12  11      434.63      543.99    121.70 o 
   1  12  11      400.45      524.77    119.59 o 
   2  12  11      433.93      545.65    181.22 o 
   3  12  11       12.35      133.91     69.29 o 
   4  12  11      208.35      392.75    194.87 o 
   5  12  11      130.08      337.99     92.45 o 
  -6  13  11      116.10      266.76     41.02 o 
  -5  13  11      147.71      242.28     65.96 o 
  -4  13  11      111.07      144.83     36.79 o 
  -3  13  11       92.38      306.44     69.31 o 
  -2  13  11      534.87      702.61    132.49 o 
  -1  13  11       62.49      200.46     55.91 o 
   0  13  11      278.42      386.00     85.37 o 
   1  13  11     1131.10     1267.09    184.89 o 
   2  13  11      250.50      173.89     75.95 o 
   3  13  11     1300.46     1285.64    209.20 o 
   4  13  11     1482.07     1585.31    205.53 o 
  -5  14  11      171.56      148.56     56.96 o 
  -4  14  11      332.03      348.00     83.61 o 
  -3  14  11      482.37      677.32    129.85 o 
  -2  14  11      315.98      383.87     85.90 o 
  -1  14  11        7.95       59.16     29.58 o 
   0  14  11     1209.29     1262.29    188.05 o 
   1  14  11     1639.02     1491.00    184.36 o 
   2  14  11      335.63      403.07    137.25 o 
   3  14  11      243.08      376.42    128.58 o 
  -4  15  11      501.48      433.62     79.28 o 
  -3  15  11       29.61       32.65     41.31 o 
  -2  15  11      249.63      475.20    108.00 o 
  -1  15  11        3.61       98.20     50.30 o 
   0  15  11       42.60       85.36     34.25 o 
   1  15  11     2050.06     1868.80    276.49 o 
   2  15  11      287.21      552.31    176.55 o 
  -3  16  11     2833.78     2671.61    379.09 o 
  -2  16  11     1023.14     1183.20    147.38 o 
  -1  16  11       41.74       63.84     54.63 o 
   0  16  11      199.11      214.01     54.07 o 
   1  16  11      347.82      497.01    129.92 o 
  -9   0  12     4508.69     5489.14    435.05 o 
  -8   0  12     6293.71     6940.20    470.36 o 
  -7   0  12     4556.39     4911.51    277.82 o 
  -6   0  12     1051.68     1255.86    119.26 o 
  -5   0  12     1023.00     1015.35    214.53 o 
  -4   0  12        7.88       63.96     37.98 o 
  -3   0  12     4286.61     3937.47    385.75 o 
  -2   0  12      183.16      267.16    118.59 o 
  -1   0  12     1172.27     1065.98    233.85 o 
   0   0  12      410.70      315.13    131.25 o 
   1   0  12     8053.46     6288.62    507.67 o 
   2   0  12     3447.09     2663.62    319.13 o 
   3   0  12       70.19       59.30     43.31 o 
   4   0  12      364.74      315.13    117.92 o 
   5   0  12     2020.38     2011.37    192.54 o 
   6   0  12     5932.66     5336.57    525.66 o 
   7   0  12     1972.43     2391.13    322.46 o 
  -9   1  12      106.58      144.80     37.60 o 
  -8   1  12      513.35      703.01     77.62 o 
  -7   1  12      276.23      312.21     47.43 o 
  -6   1  12        7.02       55.13     12.32 o 
  -5   1  12      303.89      293.28     74.32 o 
  -4   1  12      307.21      366.05     88.96 o 
  -3   1  12       12.66      123.72     48.39 o 
  -2   1  12      447.23      446.21    108.58 o 
  -1   1  12        3.53       13.52     24.01 o 
   0   1  12     1930.98     1524.79    178.18 o 
   1   1  12     1791.46     1460.38    163.70 o 
   2   1  12     3411.74     2643.64    224.15 o 
   3   1  12      437.56      428.61    109.72 o 
   4   1  12       11.40      127.43     69.96 o 
   5   1  12     1203.41     1106.75    119.59 o 
   6   1  12      164.17      243.73    108.60 o 
   7   1  12       11.03      773.50    137.25 o 
  -9   2  12      558.18      587.11    101.74 o 
  -8   2  12     1186.63     1354.53    111.43 o 
  -7   2  12     1215.84     1295.99     87.32 o 
  -6   2  12      510.52      632.43     70.81 o 
  -5   2  12        0.29       48.41     28.49 o 
  -4   2  12     1000.90     1034.81    154.56 o 
  -3   2  12      390.53      424.46    104.21 o 
  -2   2  12       39.14      119.17     42.09 o 
  -1   2  12      153.14      199.56     68.61 o 
   0   2  12        0.17       11.24     26.54 o 
   1   2  12     2814.43     2568.94    219.52 o 
   2   2  12     2992.24     2582.21    175.05 o 
   3   2  12       68.16      122.55     32.69 o 
   4   2  12       48.45      131.78     39.97 o 
   5   2  12      992.34     1086.26    184.88 o 
   6   2  12     1416.63     1782.85    268.49 o 
   7   2  12       41.66      254.99    145.91 o 
  -9   3  12       24.41       24.47     73.29 o 
  -8   3  12      111.93      271.23     47.00 o 
  -7   3  12        5.83       57.28     18.65 o 
  -6   3  12      138.07      193.69     46.30 o 
  -5   3  12     1099.65     1152.39    130.87 o 
  -4   3  12      837.86      884.43    146.15 o 
  -3   3  12        0.78       67.80     33.61 o 
  -2   3  12      256.98      368.52    100.95 o 
  -1   3  12        7.94       24.94     23.70 o 
   0   3  12      455.16      380.09    101.76 o 
   1   3  12      504.95      749.90    102.93 o 
   2   3  12     2224.87     1955.74    187.55 o 
   3   3  12      131.44      186.97     65.96 o 
   4   3  12      305.77      401.59     75.32 o 
   5   3  12      669.25      856.75    125.82 o 
   6   3  12     1051.11     1163.31    187.45 o 
   7   3  12      113.41      448.38    130.58 o 
  -9   4  12     1105.93     1237.87    135.42 o 
  -8   4  12      119.12      232.94     47.30 o 
  -7   4  12      473.28      500.72     72.15 o 
  -6   4  12     1061.83     1221.79     82.72 o 
  -5   4  12     3525.78     3543.17    180.58 o 
  -4   4  12      865.51      962.67    148.84 o 
  -3   4  12      524.55      530.25    115.45 o 
  -2   4  12      456.41      439.11    105.16 o 
  -1   4  12      340.53      292.35     84.66 o 
   0   4  12        5.38       58.52     33.23 o 
   1   4  12        4.21       57.30     50.63 o 
   2   4  12      352.12      628.64     86.90 o 
   3   4  12      280.37      469.43     91.27 o 
   4   4  12        1.76      140.58     79.28 o 
   5   4  12       19.79      132.28     87.94 o 
   6   4  12       70.16      139.88     44.94 o 
  -8   5  12       40.31       90.03     18.34 o 
  -7   5  12      972.97     1095.78     98.27 o 
  -6   5  12     5479.76     5715.42    207.87 o 
  -5   5  12     6593.82     6512.31    256.99 o 
  -4   5  12      772.15     1031.98    135.37 o 
  -3   5  12      306.76      366.93     97.35 o 
  -2   5  12        4.90       26.21     21.90 o 
  -1   5  12     1159.57     1179.40    167.71 o 
   0   5  12      278.15      293.41     85.63 o 
   1   5  12      521.12      626.85    228.52 o 
   2   5  12     2296.92     2272.83    162.19 o 
   3   5  12     9264.13     8926.09    360.60 o 
   4   5  12     3784.23     3603.14    432.06 o 
   5   5  12       11.90      223.86     71.95 o 
   6   5  12      106.40      203.95     64.87 o 
  -8   6  12      113.36      157.48     48.64 o 
  -7   6  12       98.69      182.57     65.62 o 
  -6   6  12      126.08      225.56     31.05 o 
  -5   6  12     2402.96     2588.26    152.96 o 
  -4   6  12     3298.94     3327.57    250.80 o 
  -3   6  12       32.86       73.62     27.32 o 
  -2   6  12      538.70      567.86    122.78 o 
  -1   6  12      884.41      782.80    141.88 o 
   0   6  12      998.74     1072.04    165.81 o 
   1   6  12      324.68      647.19    148.24 o 
   2   6  12     1997.14     2132.26    157.74 o 
   3   6  12     3204.27     2694.48    181.65 o 
   4   6  12      110.67      217.97    109.60 o 
   5   6  12       85.77      244.44    117.92 o 
   6   6  12      497.17      596.03    132.73 o 
  -8   7  12       27.64       71.93     24.61 o 
  -7   7  12      130.59      198.90     59.63 o 
  -6   7  12     1256.73     1323.20    104.99 o 
  -5   7  12      143.31      268.63     59.83 o 
  -4   7  12      154.25      249.28     57.71 o 
  -3   7  12      945.12      989.58    196.87 o 
  -2   7  12      775.40      654.51    126.96 o 
  -1   7  12      383.69      329.24     87.36 o 
   0   7  12        1.78       33.28     27.69 o 
   1   7  12      163.85      148.51     60.70 o 
   2   7  12      204.77      448.47    127.25 o 
   3   7  12     1879.18     1809.30    144.77 o 
   4   7  12     1561.67     1491.98    273.49 o 
   5   7  12       57.64      138.85     80.61 o 
   6   7  12       61.26      140.97    104.60 o 
  -8   8  12        7.56       42.60     29.98 o 
  -7   8  12      251.59      342.34     57.96 o 
  -6   8  12        4.38      133.91     63.96 o 
  -5   8  12     3782.02     3436.45    254.18 o 
  -4   8  12      585.99      799.20    135.71 o 
  -3   8  12     4151.77     3939.18    524.00 o 
  -2   8  12       16.07       81.80     60.29 o 
  -1   8  12      369.86      464.44    113.54 o 
   0   8  12     1581.07     1554.20    168.09 o 
   1   8  12      473.97      693.99    137.79 o 
   2   8  12     2548.02     2263.16    163.20 o 
   3   8  12      237.35      456.89    126.92 o 
   4   8  12        1.42      502.34     88.61 o 
   5   8  12       25.62      147.85     84.95 o 
  -7   9  12        0.08       74.91     18.27 o 
  -6   9  12      406.18      539.21     97.73 o 
  -5   9  12     2454.58     2193.92    307.80 o 
  -4   9  12     1006.69     1077.47    154.23 o 
  -3   9  12     5187.47     4963.49    319.85 o 
  -2   9  12     2958.54     2646.76    224.93 o 
  -1   9  12        0.01       69.84     28.02 o 
   0   9  12     1676.52     1722.41    179.49 o 
   1   9  12     2104.78     1710.43    177.53 o 
   2   9  12       87.36      214.53     71.95 o 
   3   9  12      252.46      547.51    162.56 o 
   4   9  12       40.54      130.92     99.94 o 
   5   9  12      344.42      749.52    119.26 o 
  -7  10  12       95.74      154.74     29.72 o 
  -6  10  12       54.40      139.82     37.64 o 
  -5  10  12      872.93      912.98     95.16 o 
  -4  10  12       93.21      259.28    107.60 o 
  -3  10  12     2148.66     2175.93    201.66 o 
  -2  10  12     6916.47     6791.89    384.12 o 
  -1  10  12     3222.42     3405.48    263.03 o 
   0  10  12     6698.48     6636.19    383.06 o 
   1  10  12     2610.62     2678.42    231.31 o 
   2  10  12      212.68      186.97     90.94 o 
   3  10  12      470.99      896.32    213.53 o 
   4  10  12      210.92      479.02    196.87 o 
   5  10  12       59.67      256.64    124.25 o 
  -6  11  12       91.46      246.37     41.56 o 
  -5  11  12       64.78      107.93     53.30 o 
  -4  11  12      130.27      188.13     38.74 o 
  -3  11  12      606.10      727.32    139.53 o 
  -2  11  12     2517.76     2431.58    216.83 o 
  -1  11  12      715.68      692.26    135.64 o 
   0  11  12     2264.42     2298.72    214.56 o 
   1  11  12      454.25      419.28    100.97 o 
   2  11  12        0.04       33.98     35.98 o 
   3  11  12      329.84      730.90    231.18 o 
   4  11  12       19.52      346.44     85.28 o 
  -6  12  12       55.00      276.75     34.63 o 
  -5  12  12        6.44       25.98     34.64 o 
  -4  12  12       24.31        0.00     39.31 o 
  -3  12  12        3.67       40.99     52.97 o 
  -2  12  12      116.76      283.86     70.50 o 
  -1  12  12      228.18      311.11     81.28 o 
   0  12  12      367.55      469.95    107.19 o 
   1  12  12       15.04      148.53     39.91 o 
   2  12  12       49.45      134.58     47.97 o 
   4  12  12      162.14      273.32     92.05 o 
  -5  13  12        8.76        0.67     51.97 o 
  -4  13  12        0.41       47.97     49.97 o 
  -3  13  12      687.55      750.89    143.73 o 
  -2  13  12      708.67      809.56    145.83 o 
  -1  13  12      210.60      228.40     51.78 o 
   0  13  12     2773.62     2693.80    239.79 o 
   1  13  12      862.38      801.96    148.81 o 
   2  13  12       74.65      194.54     79.28 o 
   3  13  12      144.56      251.84    105.27 o 
  -4  14  12      726.50      804.15    239.85 o 
  -3  14  12     3328.14     3464.48    267.31 o 
  -2  14  12     1945.83     2148.27    268.83 o 
  -1  14  12     1406.63     1623.12    189.00 o 
   0  14  12     2456.50     2388.02    222.65 o 
   1  14  12     2651.08     2930.78    357.10 o 
   2  14  12      423.85      463.04    145.91 o 
  -2  15  12      788.36      944.02    165.37 o 
  -1  15  12       86.88      132.19     54.30 o 
   0  15  12     1057.95     1109.04    178.81 o 
  -8   1  13      644.73      979.85     89.96 o 
  -7   1  13       33.93      206.59     49.46 o 
  -6   1  13        0.59      117.75     30.98 o 
  -5   1  13      118.80      212.33     52.54 o 
  -4   1  13     3556.34     3423.70    260.19 o 
  -3   1  13     2287.84     2094.46    200.40 o 
  -2   1  13      153.50      168.88     54.73 o 
  -1   1  13      510.44      456.24    115.19 o 
   0   1  13       17.12       26.62     27.98 o 
   1   1  13      384.87      286.00     80.48 o 
   2   1  13       75.32       75.50     33.65 o 
   3   1  13      212.67      228.80     72.37 o 
   4   1  13     1698.39     1446.67    218.86 o 
   5   1  13     4730.24     4197.32    308.26 o 
   6   1  13     4037.85     4224.76    325.98 o 
  -8   2  13     1155.92     1187.41    142.57 o 
  -7   2  13       19.28       72.62     43.97 o 
  -6   2  13       37.24      178.55     43.06 o 
  -5   2  13      681.83      966.96    154.62 o 
  -4   2  13     1707.95     1677.52    174.84 o 
  -3   2  13      748.79      916.00    153.28 o 
  -2   2  13     2745.31     2334.46    213.69 o 
  -1   2  13     6293.12     5334.27    338.37 o 
   0   2  13     1125.95      921.43    153.76 o 
   1   2  13     1139.84      960.80    163.94 o 
   2   2  13     1039.57      891.85    128.58 o 
   3   2  13       17.60      129.92     32.65 o 
   4   2  13       58.88      105.95     37.84 o 
   5   2  13      463.31      595.75    121.83 o 
   6   2  13      431.52      942.06    147.24 o 
  -8   3  13       21.29       22.65     32.65 o 
  -7   3  13      140.61      223.19     44.64 o 
  -6   3  13        0.47      101.88     25.89 o 
  -5   3  13      694.26      625.01    113.91 o 
  -4   3  13      288.92      460.95    105.97 o 
  -3   3  13      215.45      379.85     94.09 o 
  -2   3  13      161.61      176.47     50.17 o 
  -1   3  13     1251.36     1022.77    163.46 o 
   0   3  13     1149.54     1124.81    174.80 o 
   1   3  13       13.21       60.63     45.30 o 
   2   3  13     2867.63     2505.37    179.32 o 
   3   3  13     1365.61     1427.69    142.62 o 
   4   3  13      457.27      517.35     87.28 o 
   5   3  13        4.53      279.82     97.27 o 
   6   3  13        9.47      162.77    114.93 o 
  -8   4  13       29.56       72.78     36.31 o 
  -7   4  13      412.62      576.30    103.93 o 
  -6   4  13     2016.17     1734.25    173.30 o 
  -5   4  13       24.74       86.82     33.98 o 
  -4   4  13      324.33      350.08     85.75 o 
  -3   4  13        5.25      114.80     35.98 o 
  -2   4  13     2964.69     2399.54    219.32 o 
  -1   4  13    10340.44     9180.80    456.02 o 
   0   4  13     2090.10     1793.19    188.46 o 
   1   4  13        7.20       62.96     32.12 o 
   2   4  13      454.35      611.99     86.73 o 
   3   4  13     2933.07     2872.06    194.35 o 
   4   4  13        1.62       40.69     33.31 o 
   5   4  13       55.40      182.97     40.60 o 
   6   4  13       96.13      342.01    164.23 o 
  -8   5  13      371.76      414.89     68.35 o 
  -7   5  13     1120.61     1266.52    133.25 o 
  -6   5  13       33.14       63.47     22.65 o 
  -5   5  13      430.03      617.74    123.61 o 
  -4   5  13      314.79      405.93     93.88 o 
  -3   5  13      214.73      255.71     65.63 o 
  -2   5  13      587.10      548.44    128.50 o 
  -1   5  13      551.07      617.89    154.90 o 
   0   5  13      717.50      694.47    135.48 o 
   1   5  13      763.73      668.81    135.88 o 
   2   5  13     3745.35     3630.18    219.49 o 
   3   5  13     2084.37     2129.21    178.22 o 
   4   5  13      277.51      672.41    197.21 o 
   5   5  13      696.00      918.33    262.50 o 
  -7   6  13      787.46     1128.61    126.59 o 
  -6   6  13     1909.19     1851.48    275.82 o 
  -5   6  13     1240.23     1427.16    167.31 o 
  -4   6  13      853.26      977.50    161.81 o 
  -3   6  13       70.20      104.59     35.69 o 
  -2   6  13      197.98      240.23     70.36 o 
  -1   6  13      553.47      499.42    120.66 o 
   0   6  13      352.41      367.25    112.26 o 
   1   6  13       85.27      134.28     52.54 o 
   2   6  13       72.41      123.25     49.94 o 
   3   6  13      430.85      727.88     89.28 o 
   4   6  13       97.95      349.45    170.89 o 
   5   6  13      666.98      810.13    161.23 o 
  -7   7  13     2728.14     2587.67    203.20 o 
  -6   7  13      449.60      469.03    155.90 o 
  -5   7  13      247.50      388.49     85.86 o 
  -4   7  13       86.44      130.09     29.98 o 
  -3   7  13       54.76       95.16     22.90 o 
  -2   7  13      802.50      653.74    127.88 o 
  -1   7  13       90.74      124.86     47.97 o 
   0   7  13      345.82      409.57    101.06 o 
   1   7  13     1008.64     1147.53    178.90 o 
   2   7  13     5896.76     5558.66    283.10 o 
   3   7  13      528.53      608.53    125.59 o 
   4   7  13        3.96       88.16    109.26 o 
   5   7  13      443.82      474.57    120.59 o 
  -7   8  13      329.06      546.98    161.23 o 
  -6   8  13      297.06      534.32    179.22 o 
  -5   8  13       56.69      234.63     42.96 o 
  -4   8  13       31.59      118.77     31.71 o 
  -3   8  13        3.24       62.51     52.63 o 
  -2   8  13        3.36       54.29     28.32 o 
  -1   8  13      334.21      379.59    101.84 o 
   0   8  13      383.96      630.56    154.57 o 
   1   8  13      823.47      893.98    213.86 o 
   2   8  13      567.10      814.33    153.47 o 
   3   8  13      418.58      774.06    188.55 o 
   4   8  13      300.05      543.27    233.52 o 
  -6   9  13        1.83      103.93     39.97 o 
  -5   9  13      737.42      626.26    187.88 o 
  -4   9  13      385.25      433.41     92.10 o 
  -3   9  13     3078.04     3266.12    263.04 o 
  -2   9  13     1388.69     1415.52    178.06 o 
  -1   9  13      591.61      625.34    131.40 o 
   0   9  13     1352.04     1448.42    202.02 o 
   1   9  13       43.96      131.52     41.28 o 
   2   9  13      749.45      717.30    138.41 o 
   4   9  13      114.56      507.01    125.92 o 
  -6  10  13      210.12      330.45    112.59 o 
  -5  10  13        3.47       45.97     41.97 o 
  -4  10  13        9.16       54.18     25.11 o 
  -3  10  13      424.74      652.96    132.34 o 
  -2  10  13      475.61      613.42    132.21 o 
  -1  10  13     1117.86     1090.67    172.13 o 
   0  10  13     2136.49     1916.81    227.85 o 
   1  10  13      553.70      446.67    106.93 o 
   2  10  13      266.05      270.57     63.33 o 
   3  10  13      181.03      265.16    113.93 o 
   4  10  13      465.51      864.01    174.55 o 
  -5  11  13      129.49      270.49     83.95 o 
  -4  11  13     1122.44     1223.65    236.18 o 
  -3  11  13     2616.66     2451.08    226.75 o 
  -2  11  13     2229.51     2165.34    211.49 o 
  -1  11  13     1735.03     1946.62    200.15 o 
   0  11  13     1860.93     1800.26    191.26 o 
   1  11  13       50.07      186.74     91.61 o 
   2  11  13       29.36       43.97     39.97 o 
   3  11  13        8.18       11.99     35.98 o 
  -4  12  13       11.00        0.00     46.64 o 
  -3  12  13     2514.64     2212.05    213.75 o 
  -2  12  13      943.53     1173.39    155.40 o 
  -1  12  13      750.72      805.68    154.60 o 
   0  12  13     1159.59     1239.66    189.34 o 
   1  12  13       17.63      144.98     42.63 o 
   2  12  13        1.19       77.28     36.64 o 
  -3  13  13     1083.72     1213.13    153.54 o 
  -2  13  13       35.95       49.79     30.83 o 
  -1  13  13      419.31      495.88    126.07 o 
   0  13  13      800.06      985.87    173.21 o 
   1  13  13      291.59      358.99     75.07 o 
  -7   0  14      122.36      434.39     65.96 o 
  -6   0  14        3.27      125.25     43.97 o 
  -5   0  14     2593.20     2724.25    327.79 o 
  -4   0  14    14201.52    13691.86    829.47 o 
  -3   0  14     2731.22     2593.67    333.12 o 
  -2   0  14        6.87       50.63     45.30 o 
  -1   0  14        0.52        1.33     37.98 o 
   0   0  14       95.64      149.90     54.63 o 
   1   0  14      717.04      904.75    250.51 o 
   2   0  14      425.90      305.14    117.92 o 
   3   0  14      329.85      263.16    105.93 o 
   4   0  14       61.36      157.90     36.64 o 
   5   0  14     2606.99     2253.88    206.53 o 
  -7   1  14        4.63      139.76     32.40 o 
  -6   1  14      403.30      606.43    113.60 o 
  -5   1  14     3851.25     3774.69    281.48 o 
  -4   1  14      242.94      492.19    112.83 o 
  -3   1  14     1023.20     1033.06    186.55 o 
  -2   1  14      773.29      997.39    171.94 o 
  -1   1  14      685.61      608.14    135.67 o 
   0   1  14        0.55        8.18     26.89 o 
   1   1  14       31.09       24.98     60.29 o 
   2   1  14       76.17      124.09     31.55 o 
   4   1  14      340.26      401.57     83.13 o 
   5   1  14      174.10      309.14    123.92 o 
  -7   2  14        3.29      116.78     36.64 o 
  -6   2  14      101.96      145.66     32.49 o 
  -5   2  14     1191.07     1512.99    162.39 o 
  -4   2  14     2601.52     2614.85    232.65 o 
  -3   2  14        1.89      121.90     42.62 o 
  -2   2  14      832.34      908.81    161.34 o 
  -1   2  14     1500.13     1434.83    213.53 o 
   0   2  14      773.51      725.45    142.72 o 
   1   2  14      552.26      781.51    127.92 o 
   2   2  14      143.85      193.39     59.37 o 
   3   2  14      664.83      911.14    115.93 o 
   4   2  14      268.70      301.60     61.99 o 
   5   2  14       30.25      166.48     66.96 o 
  -7   3  14      303.79      538.99    154.57 o 
  -6   3  14       11.26      139.16     33.09 o 
  -5   3  14     1890.08     1654.13    173.07 o 
  -4   3  14     2398.86     2270.67    214.20 o 
  -3   3  14      841.19      998.85    168.20 o 
  -2   3  14     5146.77     4980.21    616.94 o 
  -1   3  14     4044.58     3188.93    267.08 o 
   0   3  14      227.03      262.34     90.20 o 
   1   3  14      255.17      215.72     77.28 o 
   2   3  14     1763.88     1713.87    251.84 o 
   3   3  14      484.68      543.57    102.60 o 
   4   3  14     1028.13      950.98    144.91 o 
   5   3  14      200.07      552.98    195.87 o 
  -7   4  14     1628.17     1868.80    262.50 o 
  -6   4  14      520.74      721.95    134.74 o 
  -5   4  14        0.06       69.96     33.98 o 
  -4   4  14        9.67       48.46     22.20 o 
  -3   4  14      384.55      531.19    118.85 o 
  -2   4  14     1629.42     1462.09    184.73 o 
  -1   4  14     3463.06     3126.10    265.12 o 
   0   4  14     2309.81     2008.51    209.84 o 
   1   4  14      134.06      127.91     48.61 o 
   2   4  14      111.25      172.56     83.28 o 
   3   4  14       27.95        0.00     26.74 o 
   4   4  14        0.35        0.00     35.31 o 
  -7   5  14      846.36     1061.32    245.84 o 
  -6   5  14      258.23      457.87     92.29 o 
  -5   5  14       61.23      138.61     32.31 o 
  -4   5  14      299.48      361.78     76.71 o 
  -3   5  14        0.02       95.93     38.19 o 
  -2   5  14     1556.88     1395.84    179.86 o 
  -1   5  14      463.17      519.55    118.91 o 
   0   5  14        7.80      101.55     57.63 o 
   1   5  14      215.06      197.37     97.27 o 
   2   5  14      628.43     1117.81    218.19 o 
   3   5  14        4.88       23.71     36.98 o 
   4   5  14      240.84      504.75    140.58 o 
  -6   6  14     2556.17     2379.80    329.12 o 
  -5   6  14      402.03      542.18    101.30 o 
  -4   6  14      425.25      459.94    108.53 o 
  -3   6  14      178.85      198.24     58.01 o 
  -2   6  14       26.05       75.09     28.25 o 
  -1   6  14       46.05       89.20     39.34 o 
   0   6  14      125.71      157.16     50.94 o 
   1   6  14     1569.26     1464.03    187.29 o 
   2   6  14      984.48     1317.21    167.56 o 
   3   6  14      943.48     1013.33    132.58 o 
   4   6  14      645.10      828.01    242.18 o 
  -6   7  14       11.92      129.92     43.97 o 
  -5   7  14       77.16      187.12     49.93 o 
  -4   7  14      250.64      362.46     77.19 o 
  -3   7  14      236.31      283.78     75.51 o 
  -2   7  14      317.70      362.29     96.07 o 
  -1   7  14      117.46      154.58     46.54 o 
   0   7  14     1607.24     1591.62    195.48 o 
   1   7  14     1129.17     1188.98    189.17 o 
   2   7  14     1634.11     1468.40    187.16 o 
   3   7  14      657.21     1013.97    207.53 o 
   4   7  14     1046.04     1086.91    153.59 o 
  -6   8  14      370.04      718.20    197.87 o 
  -5   8  14       37.44      291.19     87.94 o 
  -4   8  14       33.36      127.37     34.78 o 
  -3   8  14      867.29      740.03    145.12 o 
  -2   8  14      748.86      834.45    159.44 o 
  -1   8  14       12.83       53.14     26.49 o 
   0   8  14      412.93      392.84    106.89 o 
   1   8  14     2022.75     2087.36    211.04 o 
   2   8  14     1388.94     1438.99    184.25 o 
  -5   9  14      135.04      229.19     89.28 o 
  -4   9  14      283.68      470.37     68.96 o 
  -3   9  14      482.08      572.28    124.74 o 
  -2   9  14       22.71       43.31     36.64 o 
  -1   9  14      276.79      410.18    114.26 o 
   0   9  14     2403.96     2008.29    207.27 o 
   1   9  14     1530.15     1630.66    221.03 o 
   2   9  14     1664.30     1606.80    190.79 o 
   3   9  14      561.83      648.25    214.53 o 
  -5  10  14       23.49      210.53     61.96 o 
  -4  10  14      235.78      327.67    111.59 o 
  -3  10  14      377.84      473.08    102.18 o 
  -2  10  14      123.28      175.48     51.30 o 
  -1  10  14      512.85      482.59    101.42 o 
   0  10  14     1713.17     1637.32    204.08 o 
   1  10  14       25.69       49.76     44.30 o 
   2  10  14      870.32      922.07    259.17 o 
  -4  11  14       27.67      252.03    108.60 o 
  -3  11  14     1354.00     1293.64    197.51 o 
  -2  11  14       38.17      119.26     32.51 o 
  -1  11  14     1338.31     1207.81    192.20 o 
   0  11  14      607.67      665.18    143.21 o 
   1  11  14       16.56      116.79     31.67 o 
  -2  12  14       40.73      131.71     42.85 o 
  -1  12  14      388.20      465.94    101.58 o 
   0  12  14      135.57      282.05     60.88 o 
  -6   1  15       99.30      214.45     47.42 o 
  -5   1  15     2316.62     2628.68    235.78 o 
  -4   1  15     2252.47     2326.47    222.18 o 
  -3   1  15      121.62       94.86     39.23 o 
  -2   1  15       11.54       82.47     30.83 o 
  -1   1  15        0.39       27.43     25.83 o 
   0   1  15      117.18      152.99     43.33 o 
   1   1  15       47.77       52.65     34.57 o 
   2   1  15     1517.82     1289.37    196.45 o 
   3   1  15     3212.25     2899.04    502.01 o 
   4   1  15      133.37      225.85     95.27 o 
  -6   2  15     1181.18     1357.71    149.70 o 
  -5   2  15     2508.55     2223.92    229.19 o 
  -4   2  15      595.02      760.44    148.60 o 
  -3   2  15      324.52      432.95    109.33 o 
  -2   2  15      339.93      309.85     76.53 o 
  -1   2  15       98.66      126.13     44.05 o 
   0   2  15     1489.36     1235.52    199.68 o 
   1   2  15     1794.34     1587.28    224.43 o 
   2   2  15      674.28      805.73    169.22 o 
   3   2  15     1457.59     1431.21    282.15 o 
   4   2  15      584.67      711.05    141.58 o 
  -6   3  15       37.57       52.63     43.31 o 
  -5   3  15      651.38      702.16    137.01 o 
  -4   3  15       20.67       65.73     27.60 o 
  -3   3  15      460.34      517.73    114.30 o 
  -2   3  15      513.29      585.71    136.21 o 
  -1   3  15     1117.08     1209.91    198.72 o 
   0   3  15     2788.32     2363.39    235.19 o 
   1   3  15      364.73      466.28    126.01 o 
   2   3  15      186.58      257.83     99.94 o 
   3   3  15      206.74      249.20     74.36 o 
  -6   4  15        4.14       84.24     51.63 o 
  -5   4  15        0.25      134.01     53.97 o 
  -4   4  15      297.53      331.94    114.93 o 
  -3   4  15        4.55      101.37     34.19 o 
  -2   4  15      655.78      573.49    141.29 o 
  -1   4  15      136.17      149.00     41.96 o 
   0   4  15      341.58      423.91    116.76 o 
   1   4  15      263.22      403.50    110.47 o 
   2   4  15       25.99       54.66     32.73 o 
   3   4  15      795.99      965.64    196.54 o 
  -6   5  15      757.04      964.91    120.66 o 
  -5   5  15      244.40      376.50     79.95 o 
  -4   5  15        2.64       67.22     24.31 o 
  -3   5  15      111.94      157.34     47.14 o 
  -2   5  15      249.36      322.59     97.27 o 
  -1   5  15      554.33      660.69    142.93 o 
   0   5  15     1139.69     1120.20    187.26 o 
   1   5  15      259.84      276.17     85.97 o 
   2   5  15       90.45      118.99     43.14 o 
   3   5  15      376.59      320.90     86.36 o 
  -5   6  15       81.64      185.69     39.82 o 
  -4   6  15      145.47      281.06     70.00 o 
  -3   6  15      197.55      292.67     93.91 o 
  -2   6  15     1091.11     1097.52    186.63 o 
  -1   6  15       11.47       74.31     33.19 o 
   0   6  15      469.69      425.68    108.50 o 
   1   6  15        5.27       41.57     33.29 o 
   2   6  15      126.26      180.85     45.18 o 
   3   6  15      537.93      438.67     88.93 o 
  -5   7  15      183.54      273.24     49.30 o 
  -4   7  15      136.86      280.11     61.36 o 
  -3   7  15     1549.53     1502.64    184.37 o 
  -2   7  15      515.50      784.60    161.57 o 
  -1   7  15      259.93      236.92     64.18 o 
   0   7  15      177.05      218.27     62.32 o 
   1   7  15     1086.66      940.56    171.57 o 
   2   7  15       25.33       34.48     36.98 o 
  -4   8  15      543.34      755.69    145.18 o 
  -3   8  15     1531.96     1432.56    180.42 o 
  -2   8  15      827.93      907.81    168.17 o 
  -1   8  15      281.63      250.10     69.68 o 
   0   8  15       94.04      136.37     52.97 o 
   1   8  15      703.91      871.43    166.77 o 
   2   8  15     1541.08     1529.02    188.98 o 
  -3   9  15     3043.53     2713.57    252.70 o 
  -2   9  15      829.90      895.30    159.53 o 
  -1   9  15       16.61       97.19     47.90 o 
   0   9  15      158.82      175.22     61.63 o 
   1   9  15     1623.19     1830.55    199.10 o 
  -2  10  15       21.21       42.74     25.65 o 
  -1  10  15       36.17       97.03     69.62 o 
  -5   0  16     1070.10     1275.18    270.49 o 
  -4   0  16      685.01      781.50    210.53 o 
  -3   0  16       48.69      221.19     83.28 o 
  -2   0  16      172.88      369.10    129.92 o 
  -1   0  16       90.43      107.93     59.30 o 
   0   0  16       45.17        0.00     39.31 o 
   1   0  16      155.28      310.47     96.60 o 
   2   0  16     4022.23     3468.44    424.39 o 
  -5   1  16      160.58      272.12     60.96 o 
  -4   1  16       53.65      161.02     47.30 o 
  -3   1  16      113.07      152.13     60.63 o 
  -2   1  16      465.36      468.32    122.44 o 
  -1   1  16      891.58      804.46    165.24 o 
   0   1  16      973.83      937.15    179.44 o 
   1   1  16      982.02      928.93    181.22 o 
   2   1  16      939.12     1224.67    203.54 o 
  -5   2  16      951.69      853.01    151.51 o 
  -4   2  16       41.89       79.64     31.87 o 
  -3   2  16       36.44      121.47     49.99 o 
  -2   2  16      101.54      168.49     60.77 o 
  -1   2  16      241.23      307.95     89.77 o 
   0   2  16     1450.05     1228.25    207.34 o 
   1   2  16        5.35       37.00     42.64 o 
   2   2  16     2043.56     1690.12    239.97 o 
  -5   3  16        0.89       61.82     41.31 o 
  -4   3  16      519.57      679.21    137.54 o 
  -3   3  16      646.46      658.23    144.40 o 
  -2   3  16      822.56      651.90    138.42 o 
  -1   3  16     3423.83     2869.24    270.98 o 
   0   3  16     3307.83     2887.52    367.43 o 
   1   3  16      113.47      218.16     62.53 o 
   2   3  16      797.56      747.57    148.63 o 
  -4   4  16      619.09      601.87    128.44 o 
  -3   4  16      141.05      155.40     49.63 o 
  -2   4  16       31.23       43.95     61.96 o 
  -1   4  16      223.71      391.12     91.63 o 
   0   4  16      428.60      356.62     89.34 o 
   1   4  16      586.45      418.15    105.80 o 
  -4   5  16     1066.05     1189.75    191.45 o 
  -3   5  16       31.38      105.83     86.28 o 
  -2   5  16      276.47      325.24     81.24 o 
  -1   5  16     1322.30      942.04    169.88 o 
   0   5  16      554.62      567.91    135.32 o 
   1   5  16      262.40      275.91     76.84 o 
  -3   6  16     2905.29     2984.09    271.41 o 
  -2   6  16      559.70      631.01    130.47 o 
  -1   6  16        1.33      124.10     41.97 o 
   0   6  16       61.24      107.23     68.96 o 
  -2   7  16      508.05      656.20    136.70 o 
  -1   7  16      555.34      551.47    126.34 o 
                                                 
